# Supplementary material for: CTGF promotes the repair and regeneration of alveoli after acute lung injury by promoting the proliferation of subpopulation of AEC2s
Source: Respir Res. 2023 Sep 23;24:227. doi: 10.1186/s12931-023-02512-4 (PMC10517460; doi:10.1186/s12931-023-02512-4)
Supplement: Supplementary file 7 — Additional file 7: Data file S2. The transcriptomic profiles of AEC2s post ALI [file 12931_2023_2512_MOESM7_ESM.xlsx]

## Sheet: Table S2-LPS vs. CTGF
transcript id	gene id	gene name	description	locus	length	LPS3_count	CTGF-3dpi_count	CTGF-5dpi_count	LPS3_FPKM	CTGF-3dpi_FPKM	CTGF-5dpi_FPKM	LPS3	CTGF-3dpi	log2FC	Pvalue	Qvalue	updown
ENSMUST00000199571	ENSMUSG00000068823	Csde1	cold shock domain containing E1, RNA binding [Source:MGI Symbol;Acc:MGI:92356]	3:103020620-103057702	3123	1612	0	0	34.9001	0	0	34.9001	0	Inf	5.1421e-199	4.30028e-194	UP
ENSMUST00000226722	ENSMUSG00000022108	Itm2b	integral membrane protein 2B [Source:MGI Symbol;Acc:MGI:1309517]	14:73362885-73368505	935	4076	56	45	294.752	3.46094	3.58553	294.752	3.52323	6.38646	1.13417e-196	4.74249e-192	UP
ENSMUST00000161523	ENSMUSG00000026519	Tmem63a	transmembrane protein 63a [Source:MGI Symbol;Acc:MGI:2384789]	1:180944035-180975103	3258	1319	0	1	27.3733	0	0.0228636	27.3733	0.0114318	11.2255	1.36622e-183	3.80851e-179	UP
ENSMUST00000108175	ENSMUSG00000036931	Nfkbid	nuclear factor of kappa light polypeptide gene enhancer in B cells inhibitor, delta [Source:MGI Symbol;Acc:MGI:3041243]	7:30422406-30428745	2000	1632	8	9	55.1726	0.23115	0.335247	55.1726	0.283198	7.606	2.30101e-177	4.21572e-173	UP
ENSMUST00000134053	ENSMUSG00000032786	Alas1	aminolevulinic acid synthase 1 [Source:MGI Symbol;Acc:MGI:87989]	9:106233942-106243634	1905	1517	8	4	53.8424	0.242677	0.156409	53.8424	0.199543	8.0759	2.52049e-177	4.21572e-173	UP
ENSMUST00000103752	ENSMUSG00000076940	Iglv2	immunoglobulin lambda variable 2 [Source:MGI Symbol;Acc:MGI:99548]	16:19260401-19260844	348	1288	5	0	250.248	0.830176	0	250.248	0.415088	9.23572	2.64071e-174	3.68066e-170	UP
ENSMUST00000161363	ENSMUSG00000028559	Osbpl9	oxysterol binding protein-like 9 [Source:MGI Symbol;Acc:MGI:1923784]	4:109062087-109156610	2356	1172	0	3	33.6346	0	0.0948511	33.6346	0.0474256	9.47006	1.45691e-170	1.74057e-166	UP
ENSMUST00000164609	ENSMUSG00000031422	Morf4l2	mortality factor 4 like 2 [Source:MGI Symbol;Acc:MGI:1927167]	X:136732953-136742918	1811	1491	34	1	55.6664	1.08487	0.0411318	55.6664	0.563001	6.62752	6.32232e-157	6.60912e-153	UP
ENSMUST00000124826	ENSMUSG00000025809	Itgb1	integrin beta 1 (fibronectin receptor beta) [Source:MGI Symbol;Acc:MGI:96610]	8:128685757-128732617	2906	913	0	0	21.2427	0	0	21.2427	0	Inf	3.15761e-156	2.64068e-152	UP
ENSMUST00000203615	ENSMUSG00000030102	Itpr1	inositol 1,4,5-trisphosphate receptor 1 [Source:MGI Symbol;Acc:MGI:96623]	6:108213202-108551109	9761	897	0	0	6.21343	0	0	6.21343	0	Inf	6.29696e-155	4.78735e-151	UP
ENSMUST00000025193	ENSMUSG00000024335	Brd2	bromodomain containing 2 [Source:MGI Symbol;Acc:MGI:99495]	17:34112023-34122317	4374	4629	128	158	71.5553	1.69102	2.69109	71.5553	2.19105	5.02936	2.27536e-151	1.58572e-147	UP
ENSMUST00000111123	ENSMUSG00000020594	Pum2	pumilio RNA-binding family member 2 [Source:MGI Symbol;Acc:MGI:1931751]	12:8674134-8751454	4984	835	0	0	11.3277	0	0	11.3277	0	Inf	7.50144e-150	4.82568e-146	UP
ENSMUST00000115460	ENSMUSG00000045983	Eif4g1	eukaryotic translation initiation factor 4, gamma 1 [Source:MGI Symbol;Acc:MGI:2384784]	16:20673517-20692881	5638	1040	10	5	12.4722	0.102494	0.0660756	12.4722	0.0842847	7.20923	9.46308e-146	5.65277e-142	UP
ENSMUST00000177654	ENSMUSG00000039936	Pik3cd	phosphatidylinositol-4,5-bisphosphate 3-kinase catalytic subunit delta [Source:MGI Symbol;Acc:MGI:1098211]	4:149649170-149674194	4765	797	1	1	11.3091	0.012126	0.0156327	11.3091	0.0138793	9.67033	1.95231e-144	1.08847e-140	UP
ENSMUST00000139308	ENSMUSG00000066151	Fkbp15	FK506 binding protein 15 [Source:MGI Symbol;Acc:MGI:2444782]	4:62300342-62332294	3279	762	0	0	15.7126	0	0	15.7126	0	Inf	2.07404e-143	1.08406e-139	UP
ENSMUST00000178015	ENSMUSG00000020594	Pum2	pumilio RNA-binding family member 2 [Source:MGI Symbol;Acc:MGI:1931751]	12:8674134-8752581	5874	726	0	0	8.35673	0	0	8.35673	0	Inf	5.33091e-140	2.62246e-136	UP
ENSMUST00000049206	ENSMUSG00000021895	Arhgef3	Rho guanine nucleotide exchange factor (GEF) 3 [Source:MGI Symbol;Acc:MGI:1918954]	14:27238039-27403904	3585	723	0	0	13.6359	0	0	13.6359	0	Inf	1.0042e-139	4.66557e-136	UP
ENSMUST00000103029	ENSMUSG00000020806	Rhbdf2	rhomboid 5 homolog 2 [Source:MGI Symbol;Acc:MGI:2442473]	11:116598165-116624200	3593	2971	209	2	55.9087	3.36129	0.0414638	55.9087	1.70138	5.0383	2.68854e-138	1.18337e-134	UP
ENSMUST00000111878	ENSMUSG00000015766	Eps8	epidermal growth factor receptor pathway substrate 8 [Source:MGI Symbol;Acc:MGI:104684]	6:137478177-137649285	3560	661	0	0	12.5541	0	0	12.5541	0	Inf	1.53423e-133	6.41531e-130	UP
ENSMUST00000201804	ENSMUSG00000026872	Zeb2	zinc finger E-box binding homeobox 2 [Source:MGI Symbol;Acc:MGI:1344407]	2:44996805-45110452	2236	653	0	0	19.7458	0	0	19.7458	0	Inf	9.51686e-133	3.78993e-129	UP
ENSMUST00000133820	ENSMUSG00000044456	Rin3	Ras and Rab interactor 3 [Source:MGI Symbol;Acc:MGI:2385708]	12:102283641-102390855	3755	638	0	0	11.488	0	0	11.488	0	Inf	3.85329e-131	1.46476e-127	UP
ENSMUST00000205659	ENSMUSG00000032777	Gtf3c1	general transcription factor III C 1 [Source:MGI Symbol;Acc:MGI:107887]	7:125640954-125707677	6570	585	0	0	6.02038	0	0	6.02038	0	Inf	2.24259e-125	7.50181e-122	UP
ENSMUST00000023709	ENSMUSG00000061527	Krt5	keratin 5 [Source:MGI Symbol;Acc:MGI:96702]	15:101707070-101712891	2190	134310	185776	75258	6900.59	8157.36	4260.36	6900.59	6208.86	0.152391	0.335738	0.692178	UP
ENSMUST00000017562	ENSMUSG00000017418	Arl5b	ADP-ribosylation factor-like 5B [Source:MGI Symbol;Acc:MGI:1923119]	2:15049395-15082452	6933	1235	42	20	12.0442	0.350065	0.214909	12.0442	0.282487	5.41401	9.51238e-125	2.94634e-121	UP
ENSMUST00000107209	ENSMUSG00000038766	Gabpb2	GA repeat binding protein, beta 2 [Source:MGI Symbol;Acc:MGI:95612]	3:95181766-95217709	8357	651	5	1	5.26701	0.03457	0.00891346	5.26701	0.0217417	7.92037	5.56624e-124	1.6625e-120	UP
ENSMUST00000162508	ENSMUSG00000056888	Glipr1	GLI pathogenesis-related 1 (glioma) [Source:MGI Symbol;Acc:MGI:1920940]	10:111985455-112002621	1183	572	0	0	32.6922	0	0	32.6922	0	Inf	5.90819e-124	1.70378e-120	UP
ENSMUST00000114171	ENSMUSG00000019087	Atp6ap1	ATPase, H+ transporting, lysosomal accessory protein 1 [Source:MGI Symbol;Acc:MGI:109629]	X:74297163-74304689	2157	1057	22	24	33.1328	0.589375	0.828934	33.1328	0.709154	5.54602	1.13753e-122	2.97283e-119	UP
ENSMUST00000172549	ENSMUSG00000019432	Ddx39b	DEAD (Asp-Glu-Ala-Asp) box polypeptide 39B [Source:MGI Symbol;Acc:MGI:99240]	17:35242667-35253676	1770	544	0	0	20.7807	0	0	20.7807	0	Inf	1.38681e-120	3.51448e-117	UP
ENSMUST00000207879	ENSMUSG00000003435	Supt5	suppressor of Ty 5 [Source:MGI Symbol;Acc:MGI:1202400]	7:28314894-28329185	3096	770	5	16	16.816	0.0933143	0.385015	16.816	0.239165	6.13569	7.61955e-119	1.82062e-115	UP
ENSMUST00000208119	ENSMUSG00000070436	Serpinh1	serine (or cysteine) peptidase inhibitor, clade H, member 1 [Source:MGI Symbol;Acc:MGI:88283]	7:99345390-99353114	2173	810	10	19	25.2034	0.265927	0.651393	25.2034	0.45866	5.78005	1.24334e-115	2.7363e-112	UP
ENSMUST00000145122	ENSMUSG00000000682	Cd52	CD52 antigen [Source:MGI Symbol;Acc:MGI:1346088]	4:134082448-134095041	380	582	7	0	103.555	1.06452	0	103.555	0.532262	7.60405	3.31861e-115	7.11621e-112	UP
ENSMUST00000182433	ENSMUSG00000035325	Sec31a	Sec31 homolog A (S. cerevisiae) [Source:MGI Symbol;Acc:MGI:1916412]	5:100361650-100373484	1195	596	10	0	33.7219	0.483565	0	33.7219	0.241782	7.12383	2.98228e-114	6.23512e-111	UP
ENSMUST00000179041	ENSMUSG00000072825	Cep170b	centrosomal protein 170B [Source:MGI Symbol;Acc:MGI:2145043]	12:112722194-112746587	6565	507	1	1	5.22164	0.00880125	0.0113465	5.22164	0.0100739	9.01774	3.9561e-114	8.06938e-111	UP
ENSMUST00000114047	ENSMUSG00000039753	Fbxl5	F-box and leucine-rich repeat protein 5 [Source:MGI Symbol;Acc:MGI:2152883]	5:43744624-43821638	2762	472	0	0	11.5545	0	0	11.5545	0	Inf	1.561e-111	3.10821e-108	UP
ENSMUST00000097778	ENSMUSG00000037447	Arid5a	AT rich interactive domain 5A (MRF1-like) [Source:MGI Symbol;Acc:MGI:2443039]	1:36307754-36320526	2270	621	8	6	18.4969	0.203656	0.196927	18.4969	0.200292	6.52904	2.56551e-111	4.98955e-108	UP
ENSMUST00000184945	ENSMUSG00000052512	Nav2	neuron navigator 2 [Source:MGI Symbol;Acc:MGI:2183691]	7:49246844-49610090	10665	456	0	0	2.89093	0	0	2.89093	0	Inf	1.79351e-109	3.26064e-106	UP
ENSMUST00000204489	ENSMUSG00000030007	Cct7	chaperonin containing Tcp1, subunit 7 (eta) [Source:MGI Symbol;Acc:MGI:107184]	6:85452052-85468282	1561	456	0	0	19.7513	0	0	19.7513	0	Inf	1.79351e-109	3.26064e-106	UP
ENSMUST00000110040	ENSMUSG00000021451	Sema4d	sema domain, immunoglobulin domain (Ig), transmembrane domain (TM) and short cytoplasmic domain, (semaphorin) 4D [Source:MGI Symbol;Acc:MGI:109244]	13:51701246-51793673	4472	774	37	0	11.7023	0.478095	0	11.7023	0.239048	5.61336	7.73774e-109	1.37681e-105	UP
ENSMUST00000091935	ENSMUSG00000102440	Pcdhga9	protocadherin gamma subfamily A, 9 [Source:MGI Symbol;Acc:MGI:1935226]	18:37736936-37841870	4724	723	0	27	10.3481	0	0.4258	10.3481	0.2129	5.60305	8.42066e-109	1.46711e-105	UP
ENSMUST00000218828	ENSMUSG00000058799	Nap1l1	nucleosome assembly protein 1-like 1 [Source:MGI Symbol;Acc:MGI:1855693]	10:111480617-111498150	3934	773	18	17	13.2855	0.264403	0.321936	13.2855	0.293169	5.50198	9.35074e-109	1.5959e-105	UP
ENSMUST00000121231	ENSMUSG00000040774	Cept1	choline/ethanolaminephosphotransferase 1 [Source:MGI Symbol;Acc:MGI:2139793]	3:106502983-106547582	2121	448	0	0	14.2814	0	0	14.2814	0	Inf	2.7204e-108	4.46087e-105	UP
ENSMUST00000197459	ENSMUSG00000105504	Gbp5	guanylate binding protein 5 [Source:MGI Symbol;Acc:MGI:2429943]	3:142496942-142522030	3303	444	0	0	9.08883	0	0	9.08883	0	Inf	9.21996e-108	1.4828e-104	UP
ENSMUST00000106425	ENSMUSG00000020780	Srp68	signal recognition particle 68 [Source:MGI Symbol;Acc:MGI:1917447]	11:116245166-116274135	2330	436	0	0	12.6521	0	0	12.6521	0	Inf	1.08344e-106	1.67791e-103	UP
ENSMUST00000189503	ENSMUSG00000026260	Ndufa10	NADH:ubiquinone oxidoreductase subunit A10 [Source:MGI Symbol;Acc:MGI:1914523]	1:92439279-92473757	1514	436	0	0	19.4712	0	0	19.4712	0	Inf	1.08344e-106	1.67791e-103	UP
ENSMUST00000216874	ENSMUSG00000032175	Tyk2	tyrosine kinase 2 [Source:MGI Symbol;Acc:MGI:1929470]	9:21104070-21131232	4828	429	0	0	6.00792	0	0	6.00792	0	Inf	9.59725e-106	1.43323e-102	UP
ENSMUST00000049912	ENSMUSG00000002983	Relb	avian reticuloendotheliosis viral (v-rel) oncogene related B [Source:MGI Symbol;Acc:MGI:103289]	7:19606217-19629438	2200	917	32	28	28.1825	0.840519	0.948168	28.1825	0.894343	4.97783	8.45148e-105	1.23998e-101	UP
ENSMUST00000050083	ENSMUSG00000031095	Cul4b	cullin 4B [Source:MGI Symbol;Acc:MGI:1919834]	X:38533574-38576183	3090	416	0	0	9.10266	0	0	9.10266	0	Inf	8.10345e-104	1.14862e-100	UP
ENSMUST00000144429	ENSMUSG00000031328	Flna	filamin, alpha [Source:MGI Symbol;Acc:MGI:95556]	X:74223461-74246398	8233	416	0	0	3.4164	0	0	3.4164	0	Inf	8.10345e-104	1.14862e-100	UP
ENSMUST00000165743	ENSMUSG00000036046	5031439G07Rik	RIKEN cDNA 5031439G07 gene [Source:MGI Symbol;Acc:MGI:2444899]	15:84945720-84987971	5032	755	11	29	10.1447	0.12632	0.429344	10.1447	0.277832	5.19037	4.09407e-103	5.70639e-100	UP
ENSMUST00000106923	ENSMUSG00000073982	Rhog	ras homolog family member G [Source:MGI Symbol;Acc:MGI:1928370]	7:102239123-102250088	1321	3187	75	325	163.122	3.28075	18.3286	163.122	10.8047	3.91623	9.37326e-103	1.28504e-99	UP
ENSMUST00000145417	ENSMUSG00000085939	Cd63-ps	CD63 antigen, pseudogene [Source:MGI Symbol;Acc:MGI:105972]	18:50134726-50135600	875	425	2	1	32.8409	0.132069	0.0851311	32.8409	0.1086	8.24032	1.78423e-101	2.40667e-98	UP
ENSMUST00000177761	ENSMUSG00000045962	Wnk1	WNK lysine deficient protein kinase 1 [Source:MGI Symbol;Acc:MGI:2442092]	6:119923971-120038655	11303	599	20	4	3.58316	0.102249	0.0263611	3.58316	0.064305	5.80016	1.11924e-100	1.46252e-97	UP
ENSMUST00000107024	ENSMUSG00000034255	Arhgap27	Rho GTPase activating protein 27 [Source:MGI Symbol;Acc:MGI:1916903]	11:103331497-103360900	3976	403	1	1	6.85319	0.0145323	0.0187348	6.85319	0.0166336	8.68654	4.62149e-100	5.94601e-97	UP
ENSMUST00000100439	ENSMUSG00000042524	Sun2	Sad1 and UNC84 domain containing 2 [Source:MGI Symbol;Acc:MGI:2443011]	15:79724071-79742504	3768	402	1	1	7.21355	0.0153345	0.019769	7.21355	0.0175518	8.68295	6.40294e-100	8.1132e-97	UP
ENSMUST00000056889	ENSMUSG00000063870	Chd4	chromodomain helicase DNA binding protein 4 [Source:MGI Symbol;Acc:MGI:1344380]	6:125095981-125130591	6697	637	7	23	6.43121	0.0604031	0.255851	6.43121	0.158127	5.34593	2.48611e-98	3.10315e-95	UP
ENSMUST00000080449	ENSMUSG00000059970	Hspa2	heat shock protein 2 [Source:MGI Symbol;Acc:MGI:96243]	12:76404176-76406938	2524	502	15	0	13.4477	0.343408	0	13.4477	0.171704	6.29129	7.54653e-98	9.28101e-95	UP
ENSMUST00000223272	ENSMUSG00000034574	Daam1	dishevelled associated activator of morphogenesis 1 [Source:MGI Symbol;Acc:MGI:1914596]	12:71831078-71992333	5835	431	6	0	4.99424	0.059424	0	4.99424	0.029712	7.39308	8.49475e-98	1.02958e-94	UP
ENSMUST00000180037	ENSMUSG00000024073	Birc6	baculoviral IAP repeat-containing 6 [Source:MGI Symbol;Acc:MGI:1276108]	17:74528295-74703356	15768	953	30	49	4.08648	0.109943	0.231508	4.08648	0.170726	4.58111	1.15099e-97	1.37509e-94	UP
ENSMUST00000182450	ENSMUSG00000010608	Rbm25	RNA binding motif protein 25 [Source:MGI Symbol;Acc:MGI:1914289]	12:83642639-83682020	2994	561	19	5	12.6691	0.366713	0.124427	12.6691	0.24557	5.68903	1.59801e-96	1.85611e-93	UP
ENSMUST00000141416	ENSMUSG00000057406	Nsd2	nuclear receptor binding SET domain protein 2 [Source:MGI Symbol;Acc:MGI:1276574]	5:33843196-33895495	4473	456	7	3	6.89287	0.0904358	0.0499596	6.89287	0.0701977	6.61754	2.98055e-96	3.36839e-93	UP
ENSMUST00000045903	ENSMUSG00000032536	Trak1	trafficking protein, kinesin binding 1 [Source:MGI Symbol;Acc:MGI:1914345]	9:121367016-121474918	4827	1041	104	6	14.5817	1.24501	0.0926091	14.5817	0.66881	4.44642	4.56633e-94	5.02471e-91	UP
ENSMUST00000109202	ENSMUSG00000078920	Ifi47	interferon gamma inducible protein 47 [Source:MGI Symbol;Acc:MGI:99448]	11:49076587-49096974	1773	767	46	15	29.2496	1.49922	0.630297	29.2496	1.06476	4.77982	9.87655e-94	1.07268e-90	UP
ENSMUST00000088171	ENSMUSG00000024758	Rtn3	reticulon 3 [Source:MGI Symbol;Acc:MGI:1339970]	19:7425901-7483289	4973	350	0	0	4.75865	0	0	4.75865	0	Inf	1.22982e-93	1.31857e-90	UP
ENSMUST00000028076	ENSMUSG00000026743	Mllt10	myeloid/lymphoid or mixed-lineage leukemia; translocated to, 10 [Source:MGI Symbol;Acc:MGI:1329038]	2:18055237-18212387	4917	349	0	0	4.79909	0	0	4.79909	0	Inf	1.76452e-93	1.86791e-90	UP
ENSMUST00000142975	ENSMUSG00000074643	Cpne1	copine I [Source:MGI Symbol;Acc:MGI:2386621]	2:156071845-156111888	3466	696	17	33	13.5773	0.283417	0.70932	13.5773	0.496368	4.77365	6.37423e-92	6.58112e-89	UP
ENSMUST00000106403	ENSMUSG00000033326	Kdm4a	lysine (K)-specific demethylase 4A [Source:MGI Symbol;Acc:MGI:2446210]	4:118137006-118179978	4536	333	0	0	4.96369	0	0	4.96369	0	Inf	6.23622e-91	6.36011e-88	UP
ENSMUST00000034267	ENSMUSG00000031808	Slc27a1	solute carrier family 27 (fatty acid transporter), member 1 [Source:MGI Symbol;Acc:MGI:1347098]	8:71568927-71586708	2795	555	6	24	13.426	0.124057	0.639718	13.426	0.381887	5.13573	8.21477e-90	8.27703e-87	UP
ENSMUST00000107739	ENSMUSG00000001507	Itga3	integrin alpha 3 [Source:MGI Symbol;Acc:MGI:96602]	11:95044474-95069198	4636	869	84	6	12.6739	1.04701	0.0964245	12.6739	0.571718	4.47041	1.26421e-89	1.25863e-86	UP
ENSMUST00000033058	ENSMUSG00000038371	Sbf2	SET binding factor 2 [Source:MGI Symbol;Acc:MGI:1921831]	7:110308022-110614920	7154	366	2	3	3.45912	0.0161533	0.031237	3.45912	0.0236951	7.18967	1.43849e-89	1.39883e-86	UP
ENSMUST00000096194	ENSMUSG00000024754	Tmem2	transmembrane protein 2 [Source:MGI Symbol;Acc:MGI:1890373]	19:21778342-21858327	6667	343	2	1	3.47854	0.0173332	0.0111729	3.47854	0.0142531	7.93107	6.52484e-89	6.27202e-86	UP
ENSMUST00000113926	ENSMUSG00000079509	Zfx	zinc finger protein X-linked [Source:MGI Symbol;Acc:MGI:99211]	X:94074632-94122900	6762	410	2	10	4.0996	0.0170897	0.110172	4.0996	0.0636308	6.00961	9.27994e-87	8.71991e-84	UP
ENSMUST00000025651	ENSMUSG00000024742	Fen1	flap structure specific endonuclease 1 [Source:MGI Symbol;Acc:MGI:102779]	19:10199138-10204068	2341	362	2	6	10.4554	0.0493637	0.190954	10.4554	0.120159	6.44316	4.21713e-85	3.7922e-82	UP
ENSMUST00000169437	ENSMUSG00000070436	Serpinh1	serine (or cysteine) peptidase inhibitor, clade H, member 1 [Source:MGI Symbol;Acc:MGI:88283]	7:99345376-99353114	2274	1019	77	51	30.2982	1.95668	1.6708	30.2982	1.81374	4.0622	4.51574e-85	4.01752e-82	UP
ENSMUST00000141343	ENSMUSG00000035311	Gnptab	N-acetylglucosamine-1-phosphate transferase, alpha and beta subunits [Source:MGI Symbol;Acc:MGI:3643902]	10:88433361-88440862	1856	476	22	5	17.3405	0.684957	0.200719	17.3405	0.442838	5.29123	2.64853e-84	2.33152e-81	UP
ENSMUST00000149261	ENSMUSG00000024953	Prdx5	peroxiredoxin 5 [Source:MGI Symbol;Acc:MGI:1859821]	19:6906750-6908301	755	5071	780	244	454.13	59.6985	24.0765	454.13	41.8875	3.43851	3.10133e-84	2.70168e-81	UP
ENSMUST00000127650	ENSMUSG00000017760	Ctsa	cathepsin A [Source:MGI Symbol;Acc:MGI:97748]	2:164832926-164835691	961	539	16	21	37.9227	0.962062	1.62795	37.9227	1.295	4.87203	5.28282e-84	4.55461e-81	UP
ENSMUST00000042057	ENSMUSG00000035621	Midn	midnolin [Source:MGI Symbol;Acc:MGI:1890222]	10:80148272-80158368	3727	1536	140	104	27.8654	2.17063	2.07885	27.8654	2.12474	3.71312	1.28888e-82	1.0672e-79	UP
ENSMUST00000110194	ENSMUSG00000048911	Rnf24	ring finger protein 24 [Source:MGI Symbol;Acc:MGI:1261771]	2:131298067-131328988	5944	285	0	0	3.2419	0	0	3.2419	0	Inf	1.92373e-82	1.57725e-79	UP
ENSMUST00000071026	ENSMUSG00000078812	Eif5a	eukaryotic translation initiation factor 5A [Source:MGI Symbol;Acc:MGI:106248]	11:69916720-69921958	1286	275	1	0	14.4586	0.0449302	0	14.4586	0.0224651	9.33002	1.22395e-80	9.84212e-78	UP
ENSMUST00000088310	ENSMUSG00000048874	Phf3	PHD finger protein 3 [Source:MGI Symbol;Acc:MGI:2446126]	1:30802342-30863256	7561	499	21	16	4.46226	0.160495	0.157652	4.46226	0.159073	4.81001	3.53491e-80	2.81544e-77	UP
ENSMUST00000103449	ENSMUSG00000096498	Ighv2-5	immunoglobulin heavy variable 2-5 [Source:MGI Symbol;Acc:MGI:4439517]	12:113685482-113685915	347	271	1	0	52.8048	0.166514	0	52.8048	0.0832568	9.30888	6.60678e-80	5.21244e-77	UP
ENSMUST00000197872	ENSMUSG00000039988	Ankrd13c	ankyrin repeat domain 13c [Source:MGI Symbol;Acc:MGI:2139746]	3:157947466-158006837	4836	408	22	2	5.70437	0.262879	0.0308064	5.70437	0.146842	5.27973	9.94562e-78	7.63066e-75	UP
ENSMUST00000118195	ENSMUSG00000045312	Lhfpl2	lipoma HMGIC fusion partner-like 2 [Source:MGI Symbol;Acc:MGI:2145236]	13:94172810-94194517	3611	275	3	0	5.14918	0.0480035	0	5.14918	0.0240018	7.74506	3.92546e-77	2.98439e-74	UP
ENSMUST00000135877	ENSMUSG00000025967	Eef1b2	eukaryotic translation elongation factor 1 beta 2 [Source:MGI Symbol;Acc:MGI:1929520]	1:63177145-63179568	691	609	19	45	59.5899	1.58891	4.85162	59.5899	3.22026	4.20982	9.41753e-77	7.03195e-74	UP
ENSMUST00000054324	ENSMUSG00000055994	Nod2	nucleotide-binding oligomerization domain containing 2 [Source:MGI Symbol;Acc:MGI:2429397]	8:88647315-88688474	4719	263	1	1	3.76825	0.0122442	0.0157851	3.76825	0.0140146	8.07082	1.93311e-76	1.43065e-73	UP
ENSMUST00000046157	ENSMUSG00000039286	Fndc3b	fibronectin type III domain containing 3B [Source:MGI Symbol;Acc:MGI:1919257]	3:27416162-27710439	6875	2174	346	109	21.3806	2.90817	1.18115	21.3806	2.04466	3.38637	3.10115e-74	2.17938e-71	UP
ENSMUST00000193636	ENSMUSG00000026718	Stam	signal transducing adaptor molecule (SH3 domain and ITAM motif) 1 [Source:MGI Symbol;Acc:MGI:1329014]	2:14074222-14147540	2610	242	0	0	6.26916	0	0	6.26916	0	Inf	3.31991e-74	2.31367e-71	UP
ENSMUST00000113864	ENSMUSG00000057421	Las1l	LAS1-like (S. cerevisiae) [Source:MGI Symbol;Acc:MGI:1923380]	X:95935335-95956913	2581	326	5	9	8.54009	0.111934	0.25978	8.54009	0.185857	5.52199	3.6893e-73	2.52896e-70	UP
ENSMUST00000029126	ENSMUSG00000027598	Itch	itchy, E3 ubiquitin protein ligase [Source:MGI Symbol;Acc:MGI:1202301]	2:155133509-155226855	5159	624	37	40	8.1781	0.41443	0.577618	8.1781	0.496024	4.04328	7.25584e-73	4.89354e-70	UP
ENSMUST00000072166	ENSMUSG00000058492	Scp2-ps2	sterol carrier protein 2, pseudogene 2 [Source:MGI Symbol;Acc:MGI:107679]	9:123307512-123307989	478	304	6	5	43.0011	0.725396	0.77936	43.0011	0.752378	5.83677	2.12956e-72	1.41344e-69	UP
ENSMUST00000111561	ENSMUSG00000049550	Clip1	CAP-GLY domain containing linker protein 1 [Source:MGI Symbol;Acc:MGI:1928401]	5:123577807-123684275	5883	250	2	1	2.87326	0.0196431	0.0126619	2.87326	0.0161525	7.47479	2.60425e-72	1.71489e-69	UP
ENSMUST00000110115	ENSMUSG00000022377	Asap1	ArfGAP with SH3 domain, ankyrin repeat and PH domain1 [Source:MGI Symbol;Acc:MGI:1342335]	15:64088541-64382919	4535	760	9	98	11.331	0.114681	1.60989	11.331	0.862286	3.71597	7.36666e-72	4.73897e-69	UP
ENSMUST00000022706	ENSMUSG00000022110	Sucla2	succinate-Coenzyme A ligase, ADP-forming, beta subunit [Source:MGI Symbol;Acc:MGI:1306775]	14:73552766-73595783	1545	226	0	0	9.89041	0	0	9.89041	0	Inf	5.30678e-71	3.33685e-68	UP
ENSMUST00000109795	ENSMUSG00000051413	Plagl2	pleiomorphic adenoma gene-like 2 [Source:MGI Symbol;Acc:MGI:1933165]	2:153227772-153237908	5571	1485	169	129	18.023	1.75295	1.72507	18.023	1.73901	3.3735	5.75167e-71	3.5896e-68	UP
ENSMUST00000130881	ENSMUSG00000027610	Gss	glutathione synthetase [Source:MGI Symbol;Acc:MGI:95852]	2:155563189-155592714	1724	223	0	0	8.74582	0	0	8.74582	0	Inf	3.50684e-70	2.14068e-67	UP
ENSMUST00000191138	ENSMUSG00000015501	Hivep2	human immunodeficiency virus type I enhancer binding protein 2 [Source:MGI Symbol;Acc:MGI:1338076]	10:13966379-14151374	9846	223	0	0	1.53136	0	0	1.53136	0	Inf	3.50684e-70	2.14068e-67	UP
ENSMUST00000153460	ENSMUSG00000022037	Clu	clusterin [Source:MGI Symbol;Acc:MGI:88423]	14:65969718-65975961	1004	982	69	103	66.132	3.9713	7.64281	66.132	5.80706	3.50947	7.82707e-70	4.74326e-67	UP
ENSMUST00000113814	ENSMUSG00000034595	Ppp1r18	protein phosphatase 1, regulatory subunit 18 [Source:MGI Symbol;Acc:MGI:1923698]	17:35866660-35875587	3131	1837	355	58	39.6698	6.55181	1.38004	39.6698	3.96593	3.32231	1.89349e-69	1.13107e-66	UP
ENSMUST00000106349	ENSMUSG00000059248	2021-09-09	septin 9 [Source:MGI Symbol;Acc:MGI:1858222]	11:117332345-117362324	2932	763	81	42	17.5952	1.59639	1.06716	17.5952	1.33177	3.72376	3.14244e-69	1.86382e-66	UP
ENSMUST00000201821	ENSMUSG00000045302	Preb	prolactin regulatory element binding [Source:MGI Symbol;Acc:MGI:1355326]	5:30950853-30959234	5118	358	27	0	4.72951	0.304842	0	4.72951	0.152421	4.95556	3.98683e-69	2.33157e-66	UP
ENSMUST00000225791	ENSMUSG00000021806	Nid2	nidogen 2 [Source:MGI Symbol;Acc:MGI:1298229]	14:19751284-19806130	3976	273	9	0	4.64248	0.130805	0	4.64248	0.0654024	6.14941	7.1726e-69	4.16554e-66	UP
ENSMUST00000102934	ENSMUSG00000035696	Rnf38	ring finger protein 38 [Source:MGI Symbol;Acc:MGI:1920719]	4:44126215-44167951	5240	824	147	2	10.6324	1.62107	0.0284312	10.6324	0.824749	3.68836	3.7946e-68	2.14418e-65	UP
ENSMUST00000103389	ENSMUSG00000096594	Igkv8-19	immunoglobulin kappa variable 8-19 [Source:MGI Symbol;Acc:MGI:1330844]	6:70340876-70341180	305	558	73	5	123.7	13.8305	1.22142	123.7	7.52596	4.03882	9.37714e-68	5.19338e-65	UP
ENSMUST00000138282	ENSMUSG00000037965	Zc3h7a	zinc finger CCCH type containing 7 A [Source:MGI Symbol;Acc:MGI:2445044]	16:11137126-11140891	699	342	12	12	33.0813	0.992018	1.27892	33.0813	1.13547	4.86466	2.13705e-67	1.1681e-64	UP
ENSMUST00000220041	ENSMUSG00000019998	Stx7	syntaxin 7 [Source:MGI Symbol;Acc:MGI:1858210]	10:24149327-24190222	3435	1448	45	257	28.502	0.757014	5.57385	28.502	3.16543	3.17059	1.23923e-66	6.60098e-64	UP
ENSMUST00000062372	ENSMUSG00000042453	Reln	reelin [Source:MGI Symbol;Acc:MGI:103022]	5:21885250-22344690	10885	205	0	0	1.27338	0	0	1.27338	0	Inf	2.16881e-66	1.14794e-63	UP
ENSMUST00000152593	ENSMUSG00000042185	Nfrkb	nuclear factor related to kappa B binding protein [Source:MGI Symbol;Acc:MGI:2442410]	9:31386213-31421333	5208	233	0	4	3.02495	0	0.0572118	3.02495	0.0286059	6.72445	5.83143e-66	3.02644e-63	UP
ENSMUST00000105999	ENSMUSG00000028776	Tinagl1	tubulointerstitial nephritis antigen-like 1 [Source:MGI Symbol;Acc:MGI:2137617]	4:130165602-130174802	1952	295	16	2	10.2182	0.473638	0.0763215	10.2182	0.27498	5.21567	3.04299e-65	1.55172e-62	UP
ENSMUST00000135221	ENSMUSG00000002319	Ipo4	importin 4 [Source:MGI Symbol;Acc:MGI:1923001]	14:55625740-55635957	3824	199	0	0	3.51859	0	0	3.51859	0	Inf	4.34971e-65	2.17822e-62	UP
ENSMUST00000035199	ENSMUSG00000032580	Rbm5	RNA binding motif protein 5 [Source:MGI Symbol;Acc:MGI:1933204]	9:107740500-107770987	3064	198	0	0	4.36928	0	0	4.36928	0	Inf	7.20199e-65	3.56388e-62	UP
ENSMUST00000075036	ENSMUSG00000057948	Unc13d	unc-13 homolog D [Source:MGI Symbol;Acc:MGI:1917700]	11:116062096-116077961	3967	195	0	0	3.32359	0	0	3.32359	0	Inf	5.48407e-64	2.69781e-61	UP
ENSMUST00000103513	ENSMUSG00000094051	Ighv1-36	immunoglobulin heavy variable 1-36 [Source:MGI Symbol;Acc:MGI:4439639]	12:114879888-114880321	348	193	0	0	37.4983	0	0	37.4983	0	Inf	1.52539e-63	7.33143e-61	UP
ENSMUST00000111098	ENSMUSG00000016458	Wt1	Wilms tumor 1 homolog [Source:MGI Symbol;Acc:MGI:98968]	2:105130883-105173612	2395	193	0	0	5.44861	0	0	5.44861	0	Inf	1.52539e-63	7.33143e-61	UP
ENSMUST00000102830	ENSMUSG00000028402	Mpdz	multiple PDZ domain protein [Source:MGI Symbol;Acc:MGI:1343489]	4:81278505-81442807	7512	192	1	0	1.72814	0.00769172	0	1.72814	0.00384586	8.8117	2.54914e-63	1.21126e-60	UP
ENSMUST00000154987	ENSMUSG00000108815	AC149222.1	predicted gene, 49388 [Source:MGI Symbol;Acc:MGI:6121614]	7:127785608-127803802	5188	192	0	0	2.50227	0	0	2.50227	0	Inf	2.54914e-63	1.21126e-60	UP
ENSMUST00000003527	ENSMUSG00000003435	Supt5	suppressor of Ty 5 [Source:MGI Symbol;Acc:MGI:1202400]	7:28314894-28338719	3513	921	70	116	17.7262	1.15143	2.45996	17.7262	1.80569	3.29526	6.19517e-63	2.91065e-60	UP
ENSMUST00000155188	ENSMUSG00000056737	Capg	capping protein (actin filament), gelsolin-like [Source:MGI Symbol;Acc:MGI:1098259]	6:72545793-72556252	605	189	1	0	21.1223	0.0955045	0	21.1223	0.0477523	8.78898	1.19941e-62	5.60365e-60	UP
ENSMUST00000164110	ENSMUSG00000032827	Ppp1r9a	protein phosphatase 1, regulatory subunit 9A [Source:MGI Symbol;Acc:MGI:2442401]	6:4903432-5164516	9395	274	0	15	1.97191	0	0.118948	1.97191	0.059474	5.05119	1.44073e-62	6.6937e-60	UP
ENSMUST00000111729	ENSMUSG00000029462	Vps29	VPS29 retromer complex component [Source:MGI Symbol;Acc:MGI:1928344]	5:122354422-122363211	874	293	0	19	22.6668	0	1.61954	22.6668	0.809769	4.80693	1.60946e-62	7.39545e-60	UP
ENSMUST00000202361	ENSMUSG00000029657	Hsph1	heat shock 105kDa/110kDa protein 1 [Source:MGI Symbol;Acc:MGI:105053]	5:149616544-149636338	3802	291	17	4	5.17505	0.25837	0.078369	5.17505	0.168369	4.94187	3.40386e-62	1.53871e-59	UP
ENSMUST00000178202	ENSMUSG00000001036	Epn2	epsin 2 [Source:MGI Symbol;Acc:MGI:1333766]	11:61517250-61579687	4317	185	0	0	2.89751	0	0	2.89751	0	Inf	9.64043e-62	4.33452e-59	UP
ENSMUST00000219624	ENSMUSG00000019943	Atp2b1	ATPase, Ca++ transporting, plasma membrane 1 [Source:MGI Symbol;Acc:MGI:104653]	10:98915472-98996930	1588	188	0	1	8.00463	0	0.0469079	8.00463	0.023454	8.41486	1.60305e-60	7.05585e-58	UP
ENSMUST00000182886	ENSMUSG00000035325	Sec31a	Sec31 homolog A (S. cerevisiae) [Source:MGI Symbol;Acc:MGI:1916412]	5:100361654-100416175	4047	846	94	86	14.1342	1.34218	1.58312	14.1342	1.46265	3.27253	3.18438e-60	1.37271e-57	UP
ENSMUST00000092688	ENSMUSG00000017176	Nt5c3b	5'-nucleotidase, cytosolic IIIB [Source:MGI Symbol;Acc:MGI:1915356]	11:100429353-100441089	1399	211	4	2	10.1976	0.165204	0.10649	10.1976	0.135847	6.23011	4.55682e-60	1.9443e-57	UP
ENSMUST00000106451	ENSMUSG00000057948	Unc13d	unc-13 homolog D [Source:MGI Symbol;Acc:MGI:1917700]	11:116062096-116077961	3973	177	0	0	3.01223	0	0	3.01223	0	Inf	6.66553e-60	2.81531e-57	UP
ENSMUST00000194257	ENSMUSG00000102364	Ighv8-5	immunoglobulin heavy variable V8-5 [Source:MGI Symbol;Acc:MGI:3645478]	12:115067560-115068002	358	282	20	3	53.2598	3.22827	0.624216	53.2598	1.92624	4.78919	3.10921e-59	1.29363e-56	UP
ENSMUST00000215298	ENSMUSG00000032300	1700017B05Rik	RIKEN cDNA 1700017B05 gene [Source:MGI Symbol;Acc:MGI:1921461]	9:57253610-57262547	1023	318	27	6	21.0177	1.5251	0.436974	21.0177	0.981039	4.42115	5.01205e-59	2.07501e-56	UP
ENSMUST00000130704	ENSMUSG00000020220	Vps13d	vacuolar protein sorting 13D [Source:MGI Symbol;Acc:MGI:2448530]	4:144972626-145091950	6143	496	0	77	5.45927	0	0.93381	5.45927	0.466905	3.54751	9.65133e-59	3.93723e-56	UP
ENSMUST00000038141	ENSMUSG00000035208	Slfn8	schlafen 8 [Source:MGI Symbol;Acc:MGI:2672859]	11:83002158-83020810	4011	210	1	5	3.53998	0.0144054	0.0928781	3.53998	0.0536418	6.04424	1.07842e-58	4.35688e-56	UP
ENSMUST00000070699	ENSMUSG00000056536	Pign	phosphatidylinositol glycan anchor biosynthesis, class N [Source:MGI Symbol;Acc:MGI:1351629]	1:105518422-105659008	6528	187	1	1	1.93684	0.00885114	0.0114108	1.93684	0.010131	7.57879	1.07476e-58	4.35688e-56	UP
ENSMUST00000031094	ENSMUSG00000029192	Tbc1d14	TBC1 domain family, member 14 [Source:MGI Symbol;Acc:MGI:1098708]	5:36490604-36582397	4590	171	0	0	2.51893	0	0	2.51893	0	Inf	1.69945e-58	6.80015e-56	UP
ENSMUST00000168086	ENSMUSG00000025764	Jade1	jade family PHD finger 1 [Source:MGI Symbol;Acc:MGI:1925835]	3:41564854-41616112	4790	170	0	0	2.39964	0	0	2.39964	0	Inf	2.93093e-58	1.16166e-55	UP
ENSMUST00000114065	ENSMUSG00000039782	Cpeb2	cytoplasmic polyadenylation element binding protein 2 [Source:MGI Symbol;Acc:MGI:2442640]	5:43233959-43289724	6327	1237	0	294	13.2192	0	3.46177	13.2192	1.73089	2.93305	3.75198e-58	1.48007e-55	UP
ENSMUST00000108328	ENSMUSG00000003617	Cp	ceruloplasmin [Source:MGI Symbol;Acc:MGI:88476]	3:19957111-20007609	4504	714	99	52	10.7185	1.27014	0.86012	10.7185	1.06513	3.331	4.4215e-58	1.73599e-55	UP
ENSMUST00000100054	ENSMUSG00000039835	Nhsl1	NHS-like 1 [Source:MGI Symbol;Acc:MGI:106390]	10:18469981-18533889	6795	190	2	2	1.8906	0.0170067	0.0219249	1.8906	0.0194658	6.60176	6.25539e-58	2.44454e-55	UP
ENSMUST00000111497	ENSMUSG00000032540	Abhd5	abhydrolase domain containing 5 [Source:MGI Symbol;Acc:MGI:1914719]	9:122351730-122381524	2576	169	0	0	4.43584	0	0	4.43584	0	Inf	8.75779e-58	3.40653e-55	UP
ENSMUST00000084035	ENSMUSG00000031555	Adam9	a disintegrin and metallopeptidase domain 9 (meltrin gamma) [Source:MGI Symbol;Acc:MGI:105376]	8:24949611-25016922	3985	168	0	0	2.85046	0	0	2.85046	0	Inf	1.51737e-57	5.87484e-55	UP
ENSMUST00000210469	ENSMUSG00000019539	Rcn3	reticulocalbin 3, EF-hand calcium binding domain [Source:MGI Symbol;Acc:MGI:1277122]	7:45083622-45092214	884	447	75	0	34.1892	4.90256	0	34.1892	2.45128	3.80193	3.26377e-57	1.25205e-54	UP
ENSMUST00000189858	ENSMUSG00000026031	Cflar	CASP8 and FADD-like apoptosis regulator [Source:MGI Symbol;Acc:MGI:1336166]	1:58713886-58717562	3677	328	26	12	6.03134	0.408594	0.243123	6.03134	0.325859	4.21016	4.09144e-57	1.56239e-54	UP
ENSMUST00000172974	ENSMUSG00000029767	Calu	calumenin [Source:MGI Symbol;Acc:MGI:1097158]	6:29348069-29376672	3063	838	0	183	18.4982	0	4.45095	18.4982	2.22547	3.0552	9.71549e-57	3.65989e-54	UP
ENSMUST00000222941	ENSMUSG00000036333	Kidins220	kinase D-interacting substrate 220 [Source:MGI Symbol;Acc:MGI:1924730]	12:24974993-25058723	6277	162	0	0	1.74501	0	0	1.74501	0	Inf	4.24218e-56	1.56286e-53	UP
ENSMUST00000054445	ENSMUSG00000043421	Hilpda	hypoxia inducible lipid droplet associated [Source:MGI Symbol;Acc:MGI:1916823]	6:29272626-29275446	982	1482	309	108	102.04	18.1829	8.19331	102.04	13.1881	2.95183	4.28853e-56	1.57301e-53	UP
ENSMUST00000034621	ENSMUSG00000032109	Nlrx1	NLR family member X1 [Source:MGI Symbol;Acc:MGI:2429611]	9:44252717-44268491	3669	193	5	1	3.55667	0.0787411	0.0203025	3.55667	0.0495218	6.16632	4.72625e-56	1.72599e-53	UP
ENSMUST00000091459	ENSMUSG00000064138	Fam172a	family with sequence similarity 172, member A [Source:MGI Symbol;Acc:MGI:1915925]	13:77708690-78166235	3892	238	2	13	4.13463	0.0296918	0.248832	4.13463	0.139262	4.89189	8.08969e-56	2.92871e-53	UP
ENSMUST00000001402	ENSMUSG00000001366	Fbxo9	f-box protein 9 [Source:MGI Symbol;Acc:MGI:1918788]	9:78081502-78109065	1850	173	1	1	6.32279	0.0312326	0.0402647	6.32279	0.0357486	7.46653	1.66018e-55	5.93329e-53	UP
ENSMUST00000106203	ENSMUSG00000025793	Hgs	HGF-regulated tyrosine kinase substrate [Source:MGI Symbol;Acc:MGI:104681]	11:120467635-120483979	2901	159	0	0	3.70582	0	0	3.70582	0	Inf	2.292e-55	8.12193e-53	UP
ENSMUST00000020885	ENSMUSG00000020570	Sypl	synaptophysin-like protein [Source:MGI Symbol;Acc:MGI:108081]	12:32954184-32976904	2019	1346	204	167	45.0757	5.83861	6.16212	45.0757	6.00037	2.90923	3.73571e-55	1.30717e-52	UP
ENSMUST00000161335	ENSMUSG00000030232	Aebp2	AE binding protein 2 [Source:MGI Symbol;Acc:MGI:1338038]	6:140626882-140652826	2524	170	2	1	4.55399	0.0457847	0.0295126	4.55399	0.0376486	6.91839	8.30248e-55	2.88103e-52	UP
ENSMUST00000071648	ENSMUSG00000023951	Vegfa	vascular endothelial growth factor A [Source:MGI Symbol;Acc:MGI:103178]	17:46016993-46032369	3451	1480	310	123	28.9968	5.19078	2.65527	28.9968	3.92303	2.88586	3.15611e-54	1.09067e-51	UP
ENSMUST00000127921	ENSMUSG00000026135	Zfp142	zinc finger protein 142 [Source:MGI Symbol;Acc:MGI:1924514]	1:74566869-74585663	5020	154	0	0	2.07419	0	0	2.07419	0	Inf	3.94038e-54	1.35609e-51	UP
ENSMUST00000103543	ENSMUSG00000094124	Ighv1-74	immunoglobulin heavy variable V1-74 [Source:MGI Symbol;Acc:MGI:4439634]	12:115802648-115803080	348	152	0	0	29.5324	0	0	29.5324	0	Inf	1.24385e-53	4.2114e-51	UP
ENSMUST00000120105	ENSMUSG00000009555	Cdk9	cyclin-dependent kinase 9 (CDC2-related kinase) [Source:MGI Symbol;Acc:MGI:1328368]	2:32707444-32712267	1565	249	8	14	10.7577	0.295399	0.666417	10.7577	0.480908	4.48346	1.82149e-53	6.14231e-51	UP
ENSMUST00000187814	ENSMUSG00000034157	Cipc	CLOCK interacting protein, circadian [Source:MGI Symbol;Acc:MGI:1919185]	12:86947343-86965362	4098	285	15	17	4.70225	0.211508	0.309052	4.70225	0.26028	4.17521	3.13688e-53	1.04934e-50	UP
ENSMUST00000101164	ENSMUSG00000037736	Limch1	LIM and calponin homology domains 1 [Source:MGI Symbol;Acc:MGI:1924819]	5:66745845-67056214	5192	695	72	92	9.05074	0.801334	1.32009	9.05074	1.06071	3.093	6.08839e-53	2.02855e-50	UP
ENSMUST00000123101	ENSMUSG00000022443	Myh9	myosin, heavy polypeptide 9, non-muscle [Source:MGI Symbol;Acc:MGI:107717]	15:77790741-77842047	1191	155	2	0	8.79939	0.0970281	0	8.79939	0.0485141	7.50286	1.56897e-52	5.16582e-50	UP
ENSMUST00000186574	ENSMUSG00000026104	Stat1	signal transducer and activator of transcription 1 [Source:MGI Symbol;Acc:MGI:103063]	1:52119440-52155412	2834	838	135	84	19.993	2.75264	2.20815	19.993	2.48039	3.01085	1.81219e-52	5.89695e-50	UP
ENSMUST00000167240	ENSMUSG00000032946	Rasgrp2	RAS, guanyl releasing protein 2 [Source:MGI Symbol;Acc:MGI:1333849]	19:6400583-6415215	2192	147	0	0	4.53431	0	0	4.53431	0	Inf	2.26935e-52	7.32753e-50	UP
ENSMUST00000178474	ENSMUSG00000026341	Actr3	ARP3 actin-related protein 3 [Source:MGI Symbol;Acc:MGI:1921367]	1:125392906-125435547	2565	3757	873	413	99.0347	19.6672	11.9953	99.0347	15.8313	2.64516	3.87775e-52	1.24728e-49	UP
ENSMUST00000207062	ENSMUSG00000032604	Qars	glutaminyl-tRNA synthetase [Source:MGI Symbol;Acc:MGI:1915851]	9:108509479-108515936	2150	146	0	0	4.59143	0	0	4.59143	0	Inf	4.07759e-52	1.30653e-49	UP
ENSMUST00000121493	ENSMUSG00000058056	Palld	palladin, cytoskeletal associated protein [Source:MGI Symbol;Acc:MGI:1919583]	8:61511433-61760089	5445	145	0	0	1.80054	0	0	1.80054	0	Inf	7.33966e-52	2.33387e-49	UP
ENSMUST00000049836	ENSMUSG00000042331	Specc1	sperm antigen with calponin homology and coiled-coil domains 1 [Source:MGI Symbol;Acc:MGI:2442356]	11:62018848-62141726	6091	144	0	0	1.59848	0	0	1.59848	0	Inf	1.3235e-51	4.12995e-49	UP
ENSMUST00000144620	ENSMUSG00000028681	Ptch2	patched 2 [Source:MGI Symbol;Acc:MGI:1095405]	4:117096096-117115383	4356	144	0	0	2.23515	0	0	2.23515	0	Inf	1.3235e-51	4.12995e-49	UP
ENSMUST00000182396	ENSMUSG00000034801	Sos2	SOS Ras/Rho guanine nucleotide exchange factor 2 [Source:MGI Symbol;Acc:MGI:98355]	12:69585089-69681627	3963	144	0	0	2.45681	0	0	2.45681	0	Inf	1.3235e-51	4.12995e-49	UP
ENSMUST00000227275	ENSMUSG00000022270	Retreg1	reticulophagy regulator 1 [Source:MGI Symbol;Acc:MGI:1913520]	15:25940702-25973668	3200	621	55	89	13.1213	0.993188	2.07199	13.1213	1.53259	3.09786	1.45009e-51	4.50817e-49	UP
ENSMUST00000147488	ENSMUSG00000039844	Rapgef1	Rap guanine nucleotide exchange factor (GEF) 1 [Source:MGI Symbol;Acc:MGI:104580]	2:29702482-29740363	4223	157	1	1	2.51369	0.0136823	0.0176391	2.51369	0.0156607	7.32652	1.81606e-51	5.60426e-49	UP
ENSMUST00000205870	ENSMUSG00000036427	Gpi1	glucose phosphate isomerase 1 [Source:MGI Symbol;Acc:MGI:95797]	7:34202206-34207898	933	432	62	23	31.3066	3.83994	1.83648	31.3066	2.83821	3.46341	2.17497e-51	6.68715e-49	UP
ENSMUST00000165537	ENSMUSG00000009585	Apobec3	apolipoprotein B mRNA editing enzyme, catalytic polypeptide 3 [Source:MGI Symbol;Acc:MGI:1933111]	15:79892408-79908429	2360	300	23	19	8.59493	0.563161	0.599778	8.59493	0.58147	3.88571	9.035e-51	2.74759e-48	UP
ENSMUST00000107849	ENSMUSG00000028478	Clta	clathrin, light polypeptide (Lca) [Source:MGI Symbol;Acc:MGI:894297]	4:44012678-44032846	1099	141	0	0	8.67471	0	0	8.67471	0	Inf	1.4248e-50	4.30161e-48	UP
ENSMUST00000008024	ENSMUSG00000007880	Arid1a	AT rich interactive domain 1A (SWI-like) [Source:MGI Symbol;Acc:MGI:1935147]	4:133679941-133756769	6486	153	2	1	1.59496	0.0178169	0.0114847	1.59496	0.0146508	6.76639	1.72914e-50	5.20167e-48	UP
ENSMUST00000146074	ENSMUSG00000074221	Zfp568	zinc finger protein 568 [Source:MGI Symbol;Acc:MGI:2142347]	7:29985299-30028282	6867	405	81	0	3.98769	0.681608	0	3.98769	0.340804	3.54854	2.06189e-50	6.18043e-48	UP
ENSMUST00000037285	ENSMUSG00000011877	Git1	G protein-coupled receptor kinase-interactor 1 [Source:MGI Symbol;Acc:MGI:1927140]	11:77493562-77507786	3512	300	4	37	5.77563	0.0658089	0.78487	5.77563	0.425339	3.76329	2.87642e-50	8.56057e-48	UP
ENSMUST00000165790	ENSMUSG00000022750	Klhl22	kelch-like 22 [Source:MGI Symbol;Acc:MGI:1337995]	16:17759621-17793380	2616	197	0	12	5.09169	0	0.341729	5.09169	0.170864	4.89722	3.80509e-50	1.12843e-47	UP
ENSMUST00000137386	ENSMUSG00000024169	Ift140	intraflagellar transport 140 [Source:MGI Symbol;Acc:MGI:2146906]	17:25016091-25092801	3774	137	0	0	2.45444	0	0	2.45444	0	Inf	1.57969e-49	4.60307e-47	UP
ENSMUST00000160874	ENSMUSG00000084786	Ubl5	ubiquitin-like 5 [Source:MGI Symbol;Acc:MGI:1913427]	9:20644835-20646775	412	278	21	17	45.6228	2.94539	3.07402	45.6228	3.00971	3.92206	2.34356e-49	6.78164e-47	UP
ENSMUST00000020271	ENSMUSG00000020077	Srgn	serglycin [Source:MGI Symbol;Acc:MGI:97756]	10:62494428-62507755	938	11531	3247	1133	831.185	200.03	89.9863	831.185	145.008	2.51903	6.22746e-49	1.77746e-46	UP
ENSMUST00000154055	ENSMUSG00000015714	Cers2	ceramide synthase 2 [Source:MGI Symbol;Acc:MGI:1924143]	3:95315267-95321323	624	377	16	53	40.8499	1.48164	6.32768	40.8499	3.90466	3.38706	7.24871e-49	2.05492e-46	UP
ENSMUST00000068240	ENSMUSG00000029775	Klhdc10	kelch domain containing 10 [Source:MGI Symbol;Acc:MGI:1924038]	6:30401868-30453288	3951	342	41	20	5.85264	0.599636	0.377111	5.85264	0.488374	3.58303	1.12403e-48	3.16503e-46	UP
ENSMUST00000103458	ENSMUSG00000094194	Ighv5-16	immunoglobulin heavy variable 5-16 [Source:MGI Symbol;Acc:MGI:4439556]	12:113838526-113838983	350	182	0	10	35.159	0	2.12852	35.159	1.06426	5.04597	1.55252e-48	4.35691e-46	UP
ENSMUST00000021084	ENSMUSG00000020738	Sumo2	small ubiquitin-like modifier 2 [Source:MGI Symbol;Acc:MGI:2158813]	11:115523102-115536229	1000	133	0	0	8.99256	0	0	8.99256	0	Inf	1.80514e-48	5.03207e-46	UP
ENSMUST00000087327	ENSMUSG00000047881	Rell1	RELT-like 1 [Source:MGI Symbol;Acc:MGI:2140767]	5:63909065-63968823	3093	595	24	123	13.0068	0.448381	2.96261	13.0068	1.70549	2.931	8.11814e-48	2.21867e-45	UP
ENSMUST00000112010	ENSMUSG00000027104	Atf2	activating transcription factor 2 [Source:MGI Symbol;Acc:MGI:109349]	2:73816509-73892536	4037	251	17	15	4.20387	0.24333	0.276819	4.20387	0.260074	4.01472	1.44145e-47	3.92662e-45	UP
ENSMUST00000084771	ENSMUSG00000071072	Ptges3	prostaglandin E synthase 3 [Source:MGI Symbol;Acc:MGI:1929282]	10:128059011-128076978	1559	128	0	0	5.55132	0	0	5.55132	0	Inf	3.96195e-47	1.06197e-44	UP
ENSMUST00000155099	ENSMUSG00000048796	Cyb561d1	cytochrome b-561 domain containing 1 [Source:MGI Symbol;Acc:MGI:1919273]	3:108195771-108201212	4677	222	14	10	3.20936	0.17297	0.159287	3.20936	0.166128	4.27192	4.13268e-47	1.10068e-44	UP
ENSMUST00000048781	ENSMUSG00000040618	Pck2	phosphoenolpyruvate carboxykinase 2 (mitochondrial) [Source:MGI Symbol;Acc:MGI:1860456]	14:55540266-55550017	3400	171	8	2	3.40056	0.13597	0.0438175	3.40056	0.089894	5.2414	4.87456e-47	1.29005e-44	UP
ENSMUST00000107423	ENSMUSG00000030609	Aen	apoptosis enhancing nuclease [Source:MGI Symbol;Acc:MGI:1915298]	7:78896009-78908378	2230	183	13	1	5.54856	0.336861	0.0334035	5.54856	0.185132	4.90548	5.18848e-47	1.36879e-44	UP
ENSMUST00000143698	ENSMUSG00000030064	Frmd4b	FERM domain containing 4B [Source:MGI Symbol;Acc:MGI:2141794]	6:97287082-97312380	3996	711	0	190	12.0303	0	3.54223	12.0303	1.77112	2.76395	6.37235e-47	1.67583e-44	UP
ENSMUST00000100304	ENSMUSG00000022629	Kif21a	kinesin family member 21A [Source:MGI Symbol;Acc:MGI:109188]	15:90933276-91049948	6439	274	0	39	2.87717	0	0.451226	2.87717	0.225613	3.67273	1.06338e-46	2.78776e-44	UP
ENSMUST00000089450	ENSMUSG00000056656	Apol8	apolipoprotein L 8 [Source:MGI Symbol;Acc:MGI:2444921]	15:77747799-77753072	2498	142	3	1	3.84353	0.0693918	0.0298198	3.84353	0.0496058	6.27578	2.20852e-46	5.70051e-44	UP
ENSMUST00000042603	ENSMUSG00000041324	Inhba	inhibin beta-A [Source:MGI Symbol;Acc:MGI:96570]	13:16011851-16031621	6390	3768	1390	104	39.8698	12.5699	1.2125	39.8698	6.89118	2.53247	3.62122e-46	9.26113e-44	UP
ENSMUST00000067646	ENSMUSG00000032178	Ilf3	interleukin enhancer binding factor 3 [Source:MGI Symbol;Acc:MGI:1339973]	9:21367871-21405360	3549	175	8	4	3.33399	0.130262	0.0839558	3.33399	0.107109	4.9601	3.89627e-46	9.90399e-44	UP
ENSMUST00000113764	ENSMUSG00000026790	Odf2	outer dense fiber of sperm tails 2 [Source:MGI Symbol;Acc:MGI:1098824]	2:29890540-29922536	2450	175	12	0	4.82953	0.283029	0	4.82953	0.141514	5.09286	3.89627e-46	9.90399e-44	UP
ENSMUST00000225251	ENSMUSG00000022052	Ppp2r2a	protein phosphatase 2, regulatory subunit B, alpha [Source:MGI Symbol;Acc:MGI:1919228]	14:67015674-67072182	2192	220	12	13	6.78604	0.316342	0.441812	6.78604	0.379077	4.16201	4.11865e-46	1.04375e-43	UP
ENSMUST00000212270	ENSMUSG00000036534	Slc38a7	solute carrier family 38, member 7 [Source:MGI Symbol;Acc:MGI:2679005]	8:95835924-95853539	3315	124	0	0	2.52913	0	0	2.52913	0	Inf	4.8601e-46	1.22423e-43	UP
ENSMUST00000168833	ENSMUSG00000037536	Fbxo34	F-box protein 34 [Source:MGI Symbol;Acc:MGI:1926188]	14:47472619-47531958	2993	163	9	0	3.68227	0.173765	0	3.68227	0.0868827	5.40538	6.03942e-46	1.51673e-43	UP
ENSMUST00000225303	ENSMUSG00000024542	Cep192	centrosomal protein 192 [Source:MGI Symbol;Acc:MGI:1918049]	18:67841010-67885168	4548	122	0	0	1.81374	0	0	1.81374	0	Inf	1.72325e-45	4.27637e-43	UP
ENSMUST00000117577	ENSMUSG00000038187	Btbd10	BTB (POZ) domain containing 10 [Source:MGI Symbol;Acc:MGI:1916065]	7:113315626-113347285	2384	167	10	1	4.73635	0.242391	0.0312457	4.73635	0.136818	5.11344	3.07338e-45	7.53735e-43	UP
ENSMUST00000159649	ENSMUSG00000036948	BC037034	cDNA sequence BC037034 [Source:MGI Symbol;Acc:MGI:2385896]	5:138259658-138263340	2093	181	1	13	5.84712	0.0276064	0.46271	5.84712	0.245158	4.57594	5.61824e-45	1.35709e-42	UP
ENSMUST00000122055	ENSMUSG00000044709	Gemin7	gem nuclear organelle associated protein 7 [Source:MGI Symbol;Acc:MGI:1916981]	7:19565119-19573089	609	120	0	0	13.3229	0	0	13.3229	0	Inf	6.1613e-45	1.4764e-42	UP
ENSMUST00000114252	ENSMUSG00000024330	Col11a2	collagen, type XI, alpha 2 [Source:MGI Symbol;Acc:MGI:88447]	17:34039437-34066242	5620	119	0	0	1.43167	0	0	1.43167	0	Inf	1.16871e-44	2.76879e-42	UP
ENSMUST00000047488	ENSMUSG00000038807	Rap1gap2	RAP1 GTPase activating protein 2 [Source:MGI Symbol;Acc:MGI:3028623]	11:74383487-74610915	6382	118	0	0	1.25014	0	0	1.25014	0	Inf	2.22161e-44	5.21885e-42	UP
ENSMUST00000035020	ENSMUSG00000032446	Eomes	eomesodermin [Source:MGI Symbol;Acc:MGI:1201683]	9:118478344-118486132	3560	154	8	1	2.92485	0.129859	0.0209241	2.92485	0.0753918	5.27781	7.46595e-44	1.73919e-41	UP
ENSMUST00000140866	ENSMUSG00000018899	Irf1	interferon regulatory factor 1 [Source:MGI Symbol;Acc:MGI:96590]	11:53770048-53775103	833	1499	370	183	121.672	25.6668	16.3664	121.672	21.0166	2.53339	8.94648e-44	2.07829e-41	UP
ENSMUST00000137487	ENSMUSG00000029066	Mrpl20	mitochondrial ribosomal protein L20 [Source:MGI Symbol;Acc:MGI:2137221]	4:155803650-155809975	810	145	4	3	12.1036	0.285335	0.275888	12.1036	0.280611	5.43072	1.12457e-43	2.60517e-41	UP
ENSMUST00000187713	ENSMUSG00000064302	Clasp1	CLIP associating protein 1 [Source:MGI Symbol;Acc:MGI:1923957]	1:118389455-118607582	5367	115	0	0	1.44877	0	0	1.44877	0	Inf	1.5458e-43	3.56126e-41	UP
ENSMUST00000126166	ENSMUSG00000022185	Acin1	apoptotic chromatin condensation inducer 1 [Source:MGI Symbol;Acc:MGI:1891824]	14:54642161-54653616	2369	396	59	37	11.3022	1.43914	1.16356	11.3022	1.30135	3.11853	1.67998e-43	3.85974e-41	UP
ENSMUST00000111115	ENSMUSG00000022051	Bnip3l	BCL2/adenovirus E1B interacting protein 3-like [Source:MGI Symbol;Acc:MGI:1332659]	14:66985239-67008856	3259	759	40	193	15.7467	0.709231	4.41185	15.7467	2.56054	2.62053	2.36158e-43	5.39607e-41	UP
ENSMUST00000121433	ENSMUSG00000027011	Ube2e3	ubiquitin-conjugating enzyme E2E 3 [Source:MGI Symbol;Acc:MGI:107412]	2:78869678-78920297	1235	284	55	1	15.5484	2.57344	0.0603156	15.5484	1.31688	3.56157	3.26283e-43	7.39478e-41	UP
ENSMUST00000111125	ENSMUSG00000027177	Hipk3	homeodomain interacting protein kinase 3 [Source:MGI Symbol;Acc:MGI:1314882]	2:104429855-104493954	3651	147	3	4	2.72232	0.0474776	0.0816103	2.72232	0.0645439	5.39841	3.7685e-43	8.49477e-41	UP
ENSMUST00000042546	ENSMUSG00000037949	Ano10	anoctamin 10 [Source:MGI Symbol;Acc:MGI:2143103]	9:122175874-122294423	2653	400	80	21	10.1943	1.74249	0.589693	10.1943	1.16609	3.12801	4.74012e-43	1.06562e-40	UP
ENSMUST00000171385	ENSMUSG00000029192	Tbc1d14	TBC1 domain family, member 14 [Source:MGI Symbol;Acc:MGI:1098708]	5:36490605-36530623	3884	371	90	1	6.45845	1.339	0.0191786	6.45845	0.67909	3.24951	4.86486e-43	1.09073e-40	UP
ENSMUST00000209255	ENSMUSG00000030987	Stim1	stromal interaction molecule 1 [Source:MGI Symbol;Acc:MGI:107476]	7:102267854-102437319	4362	162	3	8	2.5111	0.0397388	0.136635	2.5111	0.0881871	4.83161	4.97792e-43	1.11013e-40	UP
ENSMUST00000125512	ENSMUSG00000024236	Svil	supervillin [Source:MGI Symbol;Acc:MGI:2147319]	18:5064472-5119291	4060	113	0	0	1.88185	0	0	1.88185	0	Inf	1.09696e-42	2.42051e-40	UP
ENSMUST00000181539	ENSMUSG00000097636	Mirt1	myocardial infarction associated transcript 1 [Source:MGI Symbol;Acc:MGI:1922001]	19:53451641-53454094	2259	216	0	28	6.46505	0	0.923404	6.46505	0.461702	3.80763	2.86867e-42	6.26382e-40	UP
ENSMUST00000142892	ENSMUSG00000045503	Sys1	SYS1 Golgi-localized integral membrane protein homolog (S. cerevisiae) [Source:MGI Symbol;Acc:MGI:1913710]	2:164461053-164479638	641	142	2	5	14.9784	0.180282	0.581177	14.9784	0.380729	5.29797	6.18452e-42	1.333e-39	UP
ENSMUST00000153671	ENSMUSG00000046207	Pik3r6	phosphoinositide-3-kinase regulatory subunit 5 [Source:MGI Symbol;Acc:MGI:2144613]	11:68503091-68552698	3214	314	8	57	6.60568	0.143839	1.32123	6.60568	0.732534	3.17274	7.91885e-42	1.6851e-39	UP
ENSMUST00000192874	ENSMUSG00000037447	Arid5a	AT rich interactive domain 5A (MRF1-like) [Source:MGI Symbol;Acc:MGI:2443039]	1:36307758-36312771	5014	257	2	42	3.46564	0.0230476	0.624035	3.46564	0.323541	3.4211	1.37045e-41	2.88253e-39	UP
ENSMUST00000120119	ENSMUSG00000030990	Pgap2	post-GPI attachment to proteins 2 [Source:MGI Symbol;Acc:MGI:2385286]	7:102229999-102238560	1979	344	40	41	11.7529	1.16795	1.54342	11.7529	1.35569	3.11593	2.49678e-41	5.18121e-39	UP
ENSMUST00000026442	ENSMUSG00000025377	Tepsin	TEPSIN, adaptor related protein complex 4 accessory protein [Source:MGI Symbol;Acc:MGI:1926027]	11:120090531-120098731	2752	108	0	0	2.65343	0	0	2.65343	0	Inf	3.00661e-41	6.1931e-39	UP
ENSMUST00000209772	ENSMUSG00000031639	Tlr3	toll-like receptor 3 [Source:MGI Symbol;Acc:MGI:2156367]	8:45395878-45410380	4096	108	0	0	1.78277	0	0	1.78277	0	Inf	3.00661e-41	6.1931e-39	UP
ENSMUST00000036579	ENSMUSG00000020220	Vps13d	vacuolar protein sorting 13D [Source:MGI Symbol;Acc:MGI:2448530]	4:144972622-145195005	15849	898	292	39	3.83097	1.06463	0.18332	3.83097	0.623974	2.61815	4.58654e-41	9.37819e-39	UP
ENSMUST00000126569	ENSMUSG00000050931	Sgms2	sphingomyelin synthase 2 [Source:MGI Symbol;Acc:MGI:1921692]	3:131342110-131344940	767	127	3	2	11.1955	0.225998	0.194237	11.1955	0.210117	5.73558	4.77162e-41	9.73283e-39	UP
ENSMUST00000081649	ENSMUSG00000060591	Ifitm2	interferon induced transmembrane protein 2 [Source:MGI Symbol;Acc:MGI:1933382]	7:140954837-140955987	655	4498	1779	213	464.314	156.946	24.2264	464.314	90.5863	2.35774	5.83964e-41	1.17962e-38	UP
ENSMUST00000159840	ENSMUSG00000028931	Kcnab2	potassium voltage-gated channel, shaker-related subfamily, beta member 2 [Source:MGI Symbol;Acc:MGI:109239]	4:152390742-152448840	3574	842	38	245	15.9291	0.614388	5.10694	15.9291	2.86067	2.47724	8.19899e-41	1.6443e-38	UP
ENSMUST00000124266	ENSMUSG00000019082	Slc25a22	solute carrier family 25 (mitochondrial carrier, glutamate), member 22 [Source:MGI Symbol;Acc:MGI:1915517]	7:141429752-141437638	2568	106	0	0	2.79091	0	0	2.79091	0	Inf	1.14873e-40	2.29826e-38	UP
ENSMUST00000139279	ENSMUSG00000036966	Spryd3	SPRY domain containing 3 [Source:MGI Symbol;Acc:MGI:2446175]	15:102116528-102136192	2666	167	11	6	4.23536	0.238425	0.167676	4.23536	0.20305	4.38257	1.65017e-40	3.27797e-38	UP
ENSMUST00000207225	ENSMUSG00000039361	Picalm	phosphatidylinositol binding clathrin assembly protein [Source:MGI Symbol;Acc:MGI:2385902]	7:90130213-90208932	3489	644	201	21	12.4801	3.32898	0.448397	12.4801	1.88869	2.72418	2.21304e-40	4.37527e-38	UP
ENSMUST00000162564	ENSMUSG00000107705	Gm45062	predicted gene 45062 [Source:MGI Symbol;Acc:MGI:5753638]	6:8259450-8597480	5842	105	0	0	1.21524	0	0	1.21524	0	Inf	2.25328e-40	4.44433e-38	UP
ENSMUST00000113768	ENSMUSG00000000386	Mx1	MX dynamin-like GTPase 1 [Source:MGI Symbol;Acc:MGI:97243]	16:97447037-97462906	2695	104	0	0	2.6092	0	0	2.6092	0	Inf	4.43036e-40	8.67698e-38	UP
ENSMUST00000143879	ENSMUSG00000034401	Spata6	spermatogenesis associated 6 [Source:MGI Symbol;Acc:MGI:1915196]	4:111777558-111829134	1857	104	0	0	3.78665	0	0	3.78665	0	Inf	4.43036e-40	8.67698e-38	UP
ENSMUST00000089402	ENSMUSG00000031169	Porcn	porcupine O-acyltransferase [Source:MGI Symbol;Acc:MGI:1890212]	X:8193850-8206501	1839	114	1	1	4.19137	0.0314194	0.0405056	4.19137	0.0359625	6.86479	4.94679e-40	9.66578e-38	UP
ENSMUST00000143682	ENSMUSG00000052384	Nrros	negative regulator of reactive oxygen species [Source:MGI Symbol;Acc:MGI:2445095]	16:32142825-32165494	3577	579	44	139	10.9444	0.710808	2.89498	10.9444	1.8029	2.60181	1.53031e-39	2.9086e-37	UP
ENSMUST00000111286	ENSMUSG00000006411	Nectin4	nectin cell adhesion molecule 4 [Source:MGI Symbol;Acc:MGI:1918990]	1:171370099-171388287	3201	102	0	0	2.1545	0	0	2.1545	0	Inf	1.72504e-39	3.25651e-37	UP
ENSMUST00000154276	ENSMUSG00000022973	Synj1	synaptojanin 1 [Source:MGI Symbol;Acc:MGI:1354961]	16:90936106-90950419	3501	102	0	0	1.96988	0	0	1.96988	0	Inf	1.72504e-39	3.25651e-37	UP
ENSMUST00000126073	ENSMUSG00000020262	Adarb1	adenosine deaminase, RNA-specific, B1 [Source:MGI Symbol;Acc:MGI:891999]	10:77290727-77418227	6583	101	0	0	1.03737	0	0	1.03737	0	Inf	3.41626e-39	6.42402e-37	UP
ENSMUST00000048953	ENSMUSG00000026463	Atp2b4	ATPase, Ca++ transporting, plasma membrane 4 [Source:MGI Symbol;Acc:MGI:88111]	1:133702674-133753747	8292	148	7	6	1.20681	0.0487843	0.0539103	1.20681	0.0513473	4.55476	5.16472e-39	9.61961e-37	UP
ENSMUST00000123097	ENSMUSG00000025877	Hk3	hexokinase 3 [Source:MGI Symbol;Acc:MGI:2670962]	13:55006068-55020904	2896	576	0	180	13.448	0	4.63045	13.448	2.31522	2.53817	5.79021e-39	1.07368e-36	UP
ENSMUST00000124968	ENSMUSG00000021496	Pcbd2	pterin 4 alpha carbinolamine dehydratase/dimerization cofactor of hepatocyte nuclear factor 1 alpha (TCF1) 2 [Source:MGI Symbol;Acc:MGI:1919812]	13:55727368-55776830	546	126	3	3	15.6031	0.317474	0.409284	15.6031	0.363379	5.42422	1.20537e-38	2.20578e-36	UP
ENSMUST00000108415	ENSMUSG00000008496	Pou2f2	POU domain, class 2, transcription factor 2 [Source:MGI Symbol;Acc:MGI:101897]	7:25087344-25132488	7095	431	37	89	4.10732	0.301345	0.934511	4.10732	0.617928	2.73269	1.29768e-38	2.36436e-36	UP
ENSMUST00000076997	ENSMUSG00000057363	Uxs1	UDP-glucuronate decarboxylase 1 [Source:MGI Symbol;Acc:MGI:1915133]	1:43749512-43827741	1921	99	0	0	3.48451	0	0	3.48451	0	Inf	1.34969e-38	2.44314e-36	UP
ENSMUST00000170731	ENSMUSG00000020458	Rtn4	reticulon 4 [Source:MGI Symbol;Acc:MGI:1915835]	11:29692948-29742111	1272	99	0	0	5.26237	0	0	5.26237	0	Inf	1.34969e-38	2.44314e-36	UP
ENSMUST00000200833	ENSMUSG00000107283	Mpv17	MpV17 mitochondrial inner membrane protein [Source:MGI Symbol;Acc:MGI:97138]	5:31141096-31154193	1171	99	0	0	5.71626	0	0	5.71626	0	Inf	1.34969e-38	2.44314e-36	UP
ENSMUST00000113388	ENSMUSG00000025531	Chm	choroidermia (RAB escort protein 1) [Source:MGI Symbol;Acc:MGI:892979]	X:113040595-113185517	4749	230	0	41	3.27461	0	0.643172	3.27461	0.321586	3.34805	1.92975e-38	3.45575e-36	UP
ENSMUST00000109688	ENSMUSG00000033088	Triobp	TRIO and F-actin binding protein [Source:MGI Symbol;Acc:MGI:1349410]	15:78983056-79005862	2553	863	284	53	22.8557	6.42811	1.5466	22.8557	3.98736	2.51905	2.24783e-38	4.00818e-36	UP
ENSMUST00000213220	ENSMUSG00000032294	Pkm	pyruvate kinase, muscle [Source:MGI Symbol;Acc:MGI:97591]	9:59671586-59675482	747	411	88	36	37.201	6.80732	3.59033	37.201	5.19882	2.83909	3.23548e-38	5.74479e-36	UP
ENSMUST00000111913	ENSMUSG00000006010	BC003331	odr4 GPCR localization factor homolog [Source:MGI Symbol;Acc:MGI:2385108]	1:150361305-150393080	3273	365	105	2	7.54016	1.85379	0.0455177	7.54016	0.949652	2.98912	5.20433e-38	9.22104e-36	UP
ENSMUST00000028229	ENSMUSG00000026872	Zeb2	zinc finger E-box binding homeobox 2 [Source:MGI Symbol;Acc:MGI:1344407]	2:44987123-45110515	5335	698	266	0	8.84615	2.88114	0	8.84615	1.44057	2.61841	5.37963e-38	9.46156e-36	UP
ENSMUST00000106774	ENSMUSG00000002227	Mov10	Moloney leukemia virus 10 [Source:MGI Symbol;Acc:MGI:97054]	3:104794836-104818563	3718	97	0	0	1.76398	0	0	1.76398	0	Inf	5.38533e-38	9.46156e-36	UP
ENSMUST00000072999	ENSMUSG00000026288	Inpp5d	inositol polyphosphate-5-phosphatase D [Source:MGI Symbol;Acc:MGI:107357]	1:87620398-87720503	4677	96	0	0	1.38784	0	0	1.38784	0	Inf	1.07977e-37	1.88518e-35	UP
ENSMUST00000207594	ENSMUSG00000061119	Prcp	prolylcarboxypeptidase (angiotensinase C) [Source:MGI Symbol;Acc:MGI:1919711]	7:92875300-92934014	2245	96	0	0	2.89128	0	0	2.89128	0	Inf	1.07977e-37	1.88518e-35	UP
ENSMUST00000041656	ENSMUSG00000051786	Tubgcp6	tubulin, gamma complex associated protein 6 [Source:MGI Symbol;Acc:MGI:2146071]	15:89100410-89122886	5357	95	0	0	1.19905	0	0	1.19905	0	Inf	2.17045e-37	3.74253e-35	UP
ENSMUST00000195640	ENSMUSG00000033900	Map9	microtubule-associated protein 9 [Source:MGI Symbol;Acc:MGI:2442208]	3:82358187-82395268	6162	95	0	0	1.04241	0	0	1.04241	0	Inf	2.17045e-37	3.74253e-35	UP
ENSMUST00000192931	ENSMUSG00000103037	Pcdhgb1	protocadherin gamma subfamily B, 1 [Source:MGI Symbol;Acc:MGI:1935169]	18:37680233-37841870	4723	162	21	0	2.31916	0.256934	0	2.31916	0.128467	4.17413	3.31275e-37	5.65391e-35	UP
ENSMUST00000030412	ENSMUSG00000028657	Ppt1	palmitoyl-protein thioesterase 1 [Source:MGI Symbol;Acc:MGI:1298204]	4:122836242-122859078	2381	897	29	308	25.4722	0.703798	9.63699	25.4722	5.17039	2.30058	5.36755e-37	9.03184e-35	UP
ENSMUST00000022722	ENSMUSG00000022126	Acod1	aconitate decarboxylase 1 [Source:MGI Symbol;Acc:MGI:103206]	14:103046977-103056573	2623	25758	12512	405	663.968	275.641	11.5029	663.968	143.572	2.20934	6.14016e-37	1.02905e-34	UP
ENSMUST00000153895	ENSMUSG00000024169	Ift140	intraflagellar transport 140 [Source:MGI Symbol;Acc:MGI:2146906]	17:25045566-25099495	2938	104	1	1	2.3934	0.0196665	0.0253539	2.3934	0.0225102	6.73234	6.43448e-37	1.07622e-34	UP
ENSMUST00000186648	ENSMUSG00000026219	Trip12	thyroid hormone receptor interactor 12 [Source:MGI Symbol;Acc:MGI:1309481]	1:84724264-84839288	6442	1165	118	350	12.2275	1.05847	4.04759	12.2275	2.55303	2.25985	6.65376e-37	1.11067e-34	UP
ENSMUST00000187429	ENSMUSG00000030213	Atf7ip	activating transcription factor 7 interacting protein [Source:MGI Symbol;Acc:MGI:1858965]	6:136532927-136587668	3018	99	2	0	2.21794	0.0382904	0	2.21794	0.0191452	6.85609	6.98415e-37	1.16119e-34	UP
ENSMUST00000147405	ENSMUSG00000035919	Bbs9	Bardet-Biedl syndrome 9 (human) [Source:MGI Symbol;Acc:MGI:2442833]	9:22490829-22888280	3045	93	0	0	2.06504	0	0	2.06504	0	Inf	8.83718e-37	1.46345e-34	UP
ENSMUST00000219721	ENSMUSG00000005682	Pan2	PAN2 poly(A) specific ribonuclease subunit [Source:MGI Symbol;Acc:MGI:1918984]	10:128303377-128321347	4316	93	0	0	1.45692	0	0	1.45692	0	Inf	8.83718e-37	1.46345e-34	UP
ENSMUST00000064244	ENSMUSG00000052406	Rexo4	REX4, 3'-5' exonuclease [Source:MGI Symbol;Acc:MGI:2684957]	2:26953563-26964386	2281	126	2	6	3.7349	0.0506622	0.195977	3.7349	0.12332	4.9206	9.26692e-37	1.53159e-34	UP
ENSMUST00000107729	ENSMUSG00000003269	Cyth2	cytohesin 2 [Source:MGI Symbol;Acc:MGI:1334255]	7:45806637-45814311	2519	299	27	49	8.02559	0.619366	1.44916	8.02559	1.03426	2.95601	9.96055e-37	1.64298e-34	UP
ENSMUST00000169453	ENSMUSG00000003847	Nfat5	nuclear factor of activated T cells 5 [Source:MGI Symbol;Acc:MGI:1859333]	8:107293470-107379516	13380	990	92	297	5.00279	0.397328	1.65368	5.00279	1.0255	2.2864	1.04868e-36	1.71625e-34	UP
ENSMUST00000113231	ENSMUSG00000026254	Eif4e2	eukaryotic translation initiation factor 4E member 2 [Source:MGI Symbol;Acc:MGI:1914440]	1:87214286-87228064	1119	695	215	54	41.9941	11.1026	3.59514	41.9941	7.34886	2.51459	1.06056e-36	1.73229e-34	UP
ENSMUST00000021614	ENSMUSG00000021196	Pfkp	phosphofructokinase, platelet [Source:MGI Symbol;Acc:MGI:1891833]	13:6581182-6648725	2679	1395	473	142	35.2075	10.2025	3.9488	35.2075	7.07562	2.31495	1.99288e-36	3.21743e-34	UP
ENSMUST00000142247	ENSMUSG00000024695	Zfp91	zinc finger protein 91 [Source:MGI Symbol;Acc:MGI:104854]	19:12763660-12796126	3221	140	0	13	2.9388	0	0.300668	2.9388	0.150334	4.28898	2.20652e-36	3.54864e-34	UP
ENSMUST00000105265	ENSMUSG00000020166	Cnot2	CCR4-NOT transcription complex, subunit 2 [Source:MGI Symbol;Acc:MGI:1919318]	10:116485509-116581501	2268	91	0	0	2.7129	0	0	2.7129	0	Inf	3.63555e-36	5.7912e-34	UP
ENSMUST00000064821	ENSMUSG00000030786	Itgam	integrin alpha M [Source:MGI Symbol;Acc:MGI:96607]	7:128062640-128118491	4682	983	218	186	14.1957	2.69055	2.95959	14.1957	2.82507	2.32909	4.07753e-36	6.47058e-34	UP
ENSMUST00000211883	ENSMUSG00000006517	Mvd	mevalonate (diphospho) decarboxylase [Source:MGI Symbol;Acc:MGI:2179327]	8:122433601-122443396	1833	376	12	98	13.8694	0.378298	3.98301	13.8694	2.18065	2.66908	6.96247e-36	1.09654e-33	UP
ENSMUST00000073104	ENSMUSG00000061950	Ppp4r1	protein phosphatase 4, regulatory subunit 1 [Source:MGI Symbol;Acc:MGI:1917601]	17:65783355-65841926	3850	464	109	51	8.14875	1.63599	0.986858	8.14875	1.31142	2.63544	9.46262e-36	1.47916e-33	UP
ENSMUST00000085651	ENSMUSG00000032336	Nptn	neuroplastin [Source:MGI Symbol;Acc:MGI:108077]	9:58582292-58652878	2024	1332	399	191	44.4967	11.3914	7.03026	44.4967	9.21085	2.27229	1.25883e-35	1.95314e-33	UP
ENSMUST00000220459	ENSMUSG00000036333	Kidins220	kinase D-interacting substrate 220 [Source:MGI Symbol;Acc:MGI:1924730]	12:24974972-25058029	5381	646	259	0	8.11714	2.78133	0	8.11714	1.39067	2.5452	1.28423e-35	1.98887e-33	UP
ENSMUST00000105652	ENSMUSG00000028937	Acot7	acyl-CoA thioesterase 7 [Source:MGI Symbol;Acc:MGI:1917275]	4:152199810-152271847	1393	89	0	0	4.31989	0	0	4.31989	0	Inf	1.51144e-35	2.33211e-33	UP
ENSMUST00000165860	ENSMUSG00000066036	Ubr4	ubiquitin protein ligase E3 component n-recognin 4 [Source:MGI Symbol;Acc:MGI:1916366]	4:139380659-139489530	15798	2629	20	1141	11.2518	0.0731561	5.38063	11.2518	2.72689	2.04483	1.68471e-35	2.59467e-33	UP
ENSMUST00000168839	ENSMUSG00000004677	Myo9b	myosin IXb [Source:MGI Symbol;Acc:MGI:106624]	8:71272755-71360712	7102	1156	214	277	11.0055	1.7412	2.90568	11.0055	2.32344	2.24389	1.95859e-35	3.00541e-33	UP
ENSMUST00000148833	ENSMUSG00000027346	Gpcpd1	glycerophosphocholine phosphodiesterase 1 [Source:MGI Symbol;Acc:MGI:104898]	2:132529082-132578178	3431	111	0	5	2.18744	0	0.108579	2.18744	0.0542894	5.33243	2.11497e-35	3.23943e-33	UP
ENSMUST00000156941	ENSMUSG00000066129	Kndc1	kinase non-catalytic C-lobe domain (KIND) containing 1 [Source:MGI Symbol;Acc:MGI:1923734]	7:139923552-139941537	4039	172	11	16	2.87931	0.157376	0.295124	2.87931	0.22625	3.66973	2.24147e-35	3.4269e-33	UP
ENSMUST00000170391	ENSMUSG00000041235	Chd7	chromodomain helicase DNA binding protein 7 [Source:MGI Symbol;Acc:MGI:2444748]	4:8751438-8867224	3462	88	0	0	1.71865	0	0	1.71865	0	Inf	3.0941e-35	4.70466e-33	UP
ENSMUST00000045586	ENSMUSG00000015882	Lcorl	ligand dependent nuclear receptor corepressor-like [Source:MGI Symbol;Acc:MGI:2651932]	5:45697181-45857615	5708	93	1	0	1.10162	0.0101227	0	1.10162	0.00506134	7.76589	4.37306e-35	6.60135e-33	UP
ENSMUST00000196667	ENSMUSG00000047215	Rpl9	ribosomal protein L9 [Source:MGI Symbol;Acc:MGI:1298373]	5:65388378-65390986	675	116	8	0	11.6195	0.684888	0	11.6195	0.342444	5.08454	4.50734e-35	6.79179e-33	UP
ENSMUST00000200543	ENSMUSG00000028184	Adgrl2	adhesion G protein-coupled receptor L2 [Source:MGI Symbol;Acc:MGI:2139714]	3:148816093-148990555	5509	255	5	55	3.12969	0.0524417	0.743774	3.12969	0.398108	2.97479	4.84376e-35	7.25948e-33	UP
ENSMUST00000174282	ENSMUSG00000032423	Syncrip	synaptotagmin binding, cytoplasmic RNA interacting protein [Source:MGI Symbol;Acc:MGI:1891690]	9:88452689-88482196	3404	721	148	138	14.3212	2.5124	3.02023	14.3212	2.76632	2.37211	4.91138e-35	7.34765e-33	UP
ENSMUST00000066296	ENSMUSG00000035614	Togaram1	TOG array regulator of axonemal microtubules 1 [Source:MGI Symbol;Acc:MGI:2684313]	12:64965804-65022573	6372	282	35	40	2.99231	0.317401	0.46766	2.99231	0.392531	2.93038	5.43732e-35	8.0767e-33	UP
ENSMUST00000160883	ENSMUSG00000027822	Slc33a1	solute carrier family 33 (acetyl-CoA transporter), member 1 [Source:MGI Symbol;Acc:MGI:1332247]	3:63942414-63964372	1978	87	0	0	2.97389	0	0	2.97389	0	Inf	6.35104e-35	9.41722e-33	UP
ENSMUST00000111068	ENSMUSG00000038776	Ephx1	epoxide hydrolase 1, microsomal [Source:MGI Symbol;Acc:MGI:95405]	1:180989554-181017569	1699	387	0	119	15.4011	0	5.21801	15.4011	2.609	2.56146	8.74984e-35	1.29283e-32	UP
ENSMUST00000135306	ENSMUSG00000030530	Furin	furin (paired basic amino acid cleaving enzyme) [Source:MGI Symbol;Acc:MGI:97513]	7:80398594-80405436	453	118	9	0	17.6123	1.14808	0	17.6123	0.57404	4.93929	1.06061e-34	1.56433e-32	UP
ENSMUST00000064480	ENSMUSG00000026271	Gpr35	G protein-coupled receptor 35 [Source:MGI Symbol;Acc:MGI:1929509]	1:92975347-92985864	3409	378	127	1	7.4972	2.15275	0.0218509	7.4972	1.0873	2.7856	1.11903e-34	1.6447e-32	UP
ENSMUST00000161854	ENSMUSG00000034902	Pip5k1c	phosphatidylinositol-4-phosphate 5-kinase, type 1 gamma [Source:MGI Symbol;Acc:MGI:1298224]	10:81293004-81319972	4258	2164	799	250	34.3625	10.8432	4.37406	34.3625	7.60863	2.17513	1.5242e-34	2.23626e-32	UP
ENSMUST00000164342	ENSMUSG00000012296	Tjap1	tight junction associated protein 1 [Source:MGI Symbol;Acc:MGI:1921344]	17:46257874-46283013	2559	173	21	9	4.57099	0.474209	0.262014	4.57099	0.368111	3.63429	1.62647e-34	2.38214e-32	UP
ENSMUST00000202564	ENSMUSG00000029528	Pxn	paxillin [Source:MGI Symbol;Acc:MGI:108295]	5:115544085-115554501	2126	146	19	1	4.64326	0.516435	0.0350375	4.64326	0.275736	4.07378	2.4142e-34	3.51737e-32	UP
ENSMUST00000060808	ENSMUSG00000036606	Plxnb2	plexin B2 [Source:MGI Symbol;Acc:MGI:2154239]	15:89155549-89170688	6394	359	120	0	3.79625	1.08449	0	3.79625	0.542243	2.80756	2.52262e-34	3.66257e-32	UP
ENSMUST00000151803	ENSMUSG00000036620	Mgat4b	mannoside acetylglucosaminyltransferase 4, isoenzyme B [Source:MGI Symbol;Acc:MGI:2143974]	11:50230740-50235103	1725	85	0	0	3.33169	0	0	3.33169	0	Inf	2.69778e-34	3.9101e-32	UP
ENSMUST00000069334	ENSMUSG00000055639	Dach1	dachshund family transcription factor 1 [Source:MGI Symbol;Acc:MGI:1277991]	14:97786853-98169543	5063	99	3	1	1.32209	0.0342368	0.0147126	1.32209	0.0244747	5.75539	3.23234e-34	4.67678e-32	UP
ENSMUST00000145118	ENSMUSG00000052593	Adam17	a disintegrin and metallopeptidase domain 17 [Source:MGI Symbol;Acc:MGI:1096335]	12:21323517-21373593	4427	716	181	113	10.9355	2.36257	1.9016	10.9355	2.13208	2.35868	3.86981e-34	5.5798e-32	UP
ENSMUST00000090689	ENSMUSG00000030427	Lilra6	leukocyte immunoglobulin-like receptor, subfamily A (with TM domain), member 6 [Source:MGI Symbol;Acc:MGI:1195969]	7:3908615-3915503	1977	84	0	0	2.87281	0	0	2.87281	0	Inf	5.58311e-34	8.00875e-32	UP
ENSMUST00000128483	ENSMUSG00000020380	Rad50	RAD50 double strand break repair protein [Source:MGI Symbol;Acc:MGI:109292]	11:53674755-53707319	3085	84	0	0	1.84102	0	0	1.84102	0	Inf	5.58311e-34	8.00875e-32	UP
ENSMUST00000220594	ENSMUSG00000021583	Erap1	endoplasmic reticulum aminopeptidase 1 [Source:MGI Symbol;Acc:MGI:1933403]	13:74639853-74669381	3009	289	27	54	6.49396	0.518505	1.33698	6.49396	0.92774	2.80731	6.28219e-34	8.99611e-32	UP
ENSMUST00000094276	ENSMUSG00000063659	Zbtb18	zinc finger and BTB domain containing 18 [Source:MGI Symbol;Acc:MGI:1353609]	1:177444295-177450764	4204	483	158	26	7.76815	2.17175	0.460749	7.76815	1.31625	2.56114	9.73957e-34	1.38995e-31	UP
ENSMUST00000128968	ENSMUSG00000031229	Atrx	ATRX, chromatin remodeler [Source:MGI Symbol;Acc:MGI:103067]	X:105875130-105929366	3233	255	22	44	5.33295	0.39322	1.01391	5.33295	0.703566	2.92218	1.08204e-33	1.53634e-31	UP
ENSMUST00000120854	ENSMUSG00000090150	Acad11	acyl-Coenzyme A dehydrogenase family, member 11 [Source:MGI Symbol;Acc:MGI:2143169]	9:104063377-104127463	3108	97	3	1	2.11019	0.0557724	0.0239671	2.11019	0.0398698	5.72594	1.23538e-33	1.75108e-31	UP
ENSMUST00000165965	ENSMUSG00000024969	Mark2	MAP/microtubule affinity regulating kinase 2 [Source:MGI Symbol;Acc:MGI:99638]	19:7276759-7341433	2874	120	8	3	2.82311	0.160856	0.0777555	2.82311	0.119306	4.56455	1.50381e-33	2.12436e-31	UP
ENSMUST00000090127	ENSMUSG00000105504	Gbp5	guanylate binding protein 5 [Source:MGI Symbol;Acc:MGI:2429943]	3:142496900-142522344	3055	1389	590	78	30.7415	11.1598	1.90209	30.7415	6.53095	2.23482	1.65876e-33	2.33537e-31	UP
ENSMUST00000152232	ENSMUSG00000026872	Zeb2	zinc finger E-box binding homeobox 2 [Source:MGI Symbol;Acc:MGI:1344407]	2:45104038-45110487	2690	83	0	0	2.08621	0	0	2.08621	0	Inf	2.41123e-33	3.34965e-31	UP
ENSMUST00000028882	ENSMUSG00000027399	Il1a	interleukin 1 alpha [Source:MGI Symbol;Acc:MGI:96542]	2:129299610-129309972	1974	19147	8931	1322	655.824	261.438	49.8923	655.824	155.665	2.07486	2.43786e-33	3.38103e-31	UP
ENSMUST00000146468	ENSMUSG00000050335	Lgals3	lectin, galactose binding, soluble 3 [Source:MGI Symbol;Acc:MGI:96778]	14:47373964-47385794	1072	3434	165	1466	216.59	8.89417	101.88	216.59	55.3871	1.96735	2.62102e-33	3.62903e-31	UP
ENSMUST00000005041	ENSMUSG00000030435	U2af2	U2 small nuclear ribonucleoprotein auxiliary factor (U2AF) 2 [Source:MGI Symbol;Acc:MGI:98886]	7:5062143-5079938	2183	690	170	118	21.3712	4.49998	4.02698	21.3712	4.26348	2.32557	3.39679e-33	4.6722e-31	UP
ENSMUST00000226756	ENSMUSG00000022312	Eif3h	eukaryotic translation initiation factor 3, subunit H [Source:MGI Symbol;Acc:MGI:1915385]	15:51786682-51790549	520	106	4	3	13.7828	0.444463	0.429749	13.7828	0.437106	4.97874	4.85697e-33	6.64784e-31	UP
ENSMUST00000176752	ENSMUSG00000021000	Ctage5	melanoma inhibitory activity 2 [Source:MGI Symbol;Acc:MGI:2159614]	12:59129785-59190222	2844	82	0	0	1.94947	0	0	1.94947	0	Inf	5.03214e-33	6.87636e-31	UP
ENSMUST00000112563	ENSMUSG00000033540	Idua	iduronidase, alpha-L [Source:MGI Symbol;Acc:MGI:96418]	5:108669106-108684557	3373	345	82	33	6.91571	1.4048	0.728877	6.91571	1.06684	2.69654	6.04722e-33	8.20979e-31	UP
ENSMUST00000199381	ENSMUSG00000040943	Tet2	tet methylcytosine dioxygenase 2 [Source:MGI Symbol;Acc:MGI:2443298]	3:133463683-133474819	6362	537	61	144	5.70708	0.554053	1.68623	5.70708	1.12014	2.34907	7.77348e-33	1.05363e-30	UP
ENSMUST00000124340	ENSMUSG00000058454	Dhcr7	7-dehydrocholesterol reductase [Source:MGI Symbol;Acc:MGI:1298378]	7:143829626-143848410	2556	81	0	0	2.14267	0	0	2.14267	0	Inf	1.05318e-32	1.41147e-30	UP
ENSMUST00000125748	ENSMUSG00000064247	Plcxd1	phosphatidylinositol-specific phospholipase C, X domain containing 1 [Source:MGI Symbol;Acc:MGI:2685422]	5:110101204-110105953	3177	81	0	0	1.72385	0	0	1.72385	0	Inf	1.05318e-32	1.41147e-30	UP
ENSMUST00000028652	ENSMUSG00000027219	Slc28a2	solute carrier family 28 (sodium-coupled nucleoside transporter), member 2 [Source:MGI Symbol;Acc:MGI:1913105]	2:122439747-122461130	3852	214	48	6	3.75631	0.720063	0.11605	3.75631	0.418056	3.16755	1.44256e-32	1.91491e-30	UP
ENSMUST00000137245	ENSMUSG00000038957	Edc3	enhancer of mRNA decapping 3 [Source:MGI Symbol;Acc:MGI:2142951]	9:57708555-57751403	4277	163	31	0	2.57681	0.418836	0	2.57681	0.209418	3.62113	1.58564e-32	2.09819e-30	UP
ENSMUST00000029297	ENSMUSG00000027737	Slc7a11	solute carrier family 7 (cationic amino acid transporter, y+ system), member 11 [Source:MGI Symbol;Acc:MGI:1347355]	3:50364938-50443611	9223	10219	5361	249	74.9152	33.5884	2.01129	74.9152	17.7999	2.07339	2.0614e-32	2.71057e-30	UP
ENSMUST00000018610	ENSMUSG00000020826	Nos2	nitric oxide synthase 2, inducible [Source:MGI Symbol;Acc:MGI:97361]	11:78920787-78960254	4192	2753	1427	34	44.4036	19.6707	0.604245	44.4036	10.1375	2.13098	2.18665e-32	2.86626e-30	UP
ENSMUST00000038816	ENSMUSG00000034855	Cxcl10	chemokine (C-X-C motif) ligand 10 [Source:MGI Symbol;Acc:MGI:1352450]	5:92346638-92348882	1094	7773	2780	1335	480.402	146.84	90.9104	480.402	118.875	2.0148	2.27776e-32	2.98101e-30	UP
ENSMUST00000160479	ENSMUSG00000029449	Rhof	ras homolog family member F (in filopodia) [Source:MGI Symbol;Acc:MGI:1345629]	5:123103044-123132461	4306	447	83	85	7.01886	1.11383	1.4706	7.01886	1.29222	2.44139	3.71396e-32	4.81543e-30	UP
ENSMUST00000219890	ENSMUSG00000069520	Tmem19	transmembrane protein 19 [Source:MGI Symbol;Acc:MGI:1914476]	10:115340742-115362224	2949	126	16	0	2.88888	0.31351	0	2.88888	0.156755	4.20393	4.31197e-32	5.56491e-30	UP
ENSMUST00000224819	ENSMUSG00000016756	Cmah	cytidine monophospho-N-acetylneuraminic acid hydroxylase [Source:MGI Symbol;Acc:MGI:103227]	13:24327420-24477377	9482	191	28	15	1.36197	0.170635	0.117857	1.36197	0.144246	3.23909	4.69865e-32	6.05459e-30	UP
ENSMUST00000170054	ENSMUSG00000040054	Baz2a	bromodomain adjacent to zinc finger domain, 2A [Source:MGI Symbol;Acc:MGI:2151152]	10:128092783-128129303	8372	1270	637	0	10.2567	4.3967	0	10.2567	2.19835	2.22208	5.14946e-32	6.62529e-30	UP
ENSMUST00000105613	ENSMUSG00000029063	Nadk	NAD kinase [Source:MGI Symbol;Acc:MGI:2183149]	4:155563700-155591001	3152	1336	144	477	28.6585	2.63993	11.2741	28.6585	6.95701	2.04242	7.45768e-32	9.52181e-30	UP
ENSMUST00000109279	ENSMUSG00000018459	Slc13a3	solute carrier family 13 (sodium-dependent dicarboxylate transporter), member 3 [Source:MGI Symbol;Acc:MGI:2149635]	2:165405295-165473230	3131	78	0	0	1.6844	0	0	1.6844	0	Inf	9.82313e-32	1.24658e-29	UP
ENSMUST00000220110	ENSMUSG00000078453	Abracl	ABRA C-terminal like [Source:MGI Symbol;Acc:MGI:1920362]	10:18011264-18023218	768	446	88	82	39.2651	6.62118	7.95433	39.2651	7.28776	2.4297	1.01492e-31	1.28407e-29	UP
ENSMUST00000117692	ENSMUSG00000024511	Rab27b	RAB27B, member RAS oncogene family [Source:MGI Symbol;Acc:MGI:1931295]	18:69983656-70053588	2842	86	1	1	2.04602	0.0203308	0.0262103	2.04602	0.0232706	6.45817	1.44835e-31	1.82415e-29	UP
ENSMUST00000130145	ENSMUSG00000038290	Smg6	Smg-6 homolog, nonsense mediated mRNA decay factor (C. elegans) [Source:MGI Symbol;Acc:MGI:2144117]	11:74930520-75164448	4078	77	0	0	1.27666	0	0	1.27666	0	Inf	2.07987e-31	2.57685e-29	UP
ENSMUST00000095176	ENSMUSG00000033545	Znrf1	zinc and ring finger 1 [Source:MGI Symbol;Acc:MGI:2177308]	8:111536842-111623778	3108	297	68	29	6.46114	1.26429	0.695128	6.46114	0.979708	2.72137	2.22577e-31	2.74136e-29	UP
ENSMUST00000132630	ENSMUSG00000002393	Nr2f6	nuclear receptor subfamily 2, group F, member 6 [Source:MGI Symbol;Acc:MGI:1352453]	8:71374123-71381906	1372	117	13	0	5.7659	0.547523	0	5.7659	0.273761	4.39656	2.82707e-31	3.46664e-29	UP
ENSMUST00000027860	ENSMUSG00000026573	Xcl1	chemokine (C motif) ligand 1 [Source:MGI Symbol;Acc:MGI:104593]	1:164931644-164935527	523	432	133	38	55.849	14.6949	5.41291	55.849	10.0539	2.47378	3.20694e-31	3.92095e-29	UP
ENSMUST00000147898	ENSMUSG00000017428	Psmd11	proteasome (prosome, macropain) 26S subunit, non-ATPase, 11 [Source:MGI Symbol;Acc:MGI:1916327]	11:80428644-80472306	2342	326	75	38	9.4116	1.8505	1.20878	9.4116	1.52964	2.62125	3.2779e-31	3.99603e-29	UP
ENSMUST00000102568	ENSMUSG00000066043	Phactr4	phosphatase and actin regulator 4 [Source:MGI Symbol;Acc:MGI:2140327]	4:132355923-132422489	4614	232	36	28	3.39973	0.450859	0.452096	3.39973	0.451477	2.9127	3.56143e-31	4.32906e-29	UP
ENSMUST00000068880	ENSMUSG00000025931	Paqr8	progestin and adipoQ receptor family member VIII [Source:MGI Symbol;Acc:MGI:1921479]	1:20917840-20939055	4704	76	0	0	1.09239	0	0	1.09239	0	Inf	4.4168e-31	5.33776e-29	UP
ENSMUST00000172747	ENSMUSG00000028744	Pqlc2	PQ loop repeat containing 2 [Source:MGI Symbol;Acc:MGI:2384837]	4:139298530-139310665	1405	76	0	0	3.65737	0	0	3.65737	0	Inf	4.4168e-31	5.33776e-29	UP
ENSMUST00000135397	ENSMUSG00000026767	Mindy3	MINDY lysine 48 deubiquitinase 3 [Source:MGI Symbol;Acc:MGI:1914210]	2:12347632-12356911	875	92	5	0	7.10905	0.330173	0	7.10905	0.165086	5.42836	4.67985e-31	5.64749e-29	UP
ENSMUST00000023840	ENSMUSG00000023078	Cxcl13	chemokine (C-X-C motif) ligand 13 [Source:MGI Symbol;Acc:MGI:1888499]	5:95956951-95961068	1150	1933	947	84	113.65	47.5848	5.44166	113.65	26.5132	2.09981	4.88819e-31	5.86506e-29	UP
ENSMUST00000107678	ENSMUSG00000028086	Fbxw7	F-box and WD-40 domain protein 7 [Source:MGI Symbol;Acc:MGI:1354695]	3:84864145-84979198	4073	135	17	4	2.24106	0.241179	0.0731547	2.24106	0.157167	3.83381	5.02713e-31	6.02313e-29	UP
ENSMUST00000111737	ENSMUSG00000025025	Mxi1	MAX interactor 1, dimerization protein [Source:MGI Symbol;Acc:MGI:97245]	19:53330446-53375810	4843	84	1	1	1.17273	0.0119307	0.0153809	1.17273	0.0136558	6.42422	5.97839e-31	7.13219e-29	UP
ENSMUST00000117099	ENSMUSG00000022945	Chaf1b	chromatin assembly factor 1, subunit B (p60) [Source:MGI Symbol;Acc:MGI:1314881]	16:93883924-93906077	1894	181	0	38	6.46147	0	1.4947	6.46147	0.747348	3.11201	6.43109e-31	7.65043e-29	UP
ENSMUST00000173689	ENSMUSG00000037876	Jmjd1c	jumonji domain containing 1C [Source:MGI Symbol;Acc:MGI:1918614]	10:67185750-67256318	8609	926	240	197	7.27263	1.61092	1.70476	7.27263	1.65784	2.13317	8.59166e-31	1.01485e-28	UP
ENSMUST00000064536	ENSMUSG00000052593	Adam17	a disintegrin and metallopeptidase domain 17 [Source:MGI Symbol;Acc:MGI:1096335]	12:21323517-21373632	4443	512	113	99	7.79161	1.46967	1.66001	7.79161	1.56484	2.31591	8.8297e-31	1.04149e-28	UP
ENSMUST00000020113	ENSMUSG00000019952	Poc1b	POC1 centriolar protein B [Source:MGI Symbol;Acc:MGI:1918511]	10:99107036-99197988	2862	101	1	6	2.38609	0.0201888	0.156193	2.38609	0.0881908	4.75788	9.5307e-31	1.12102e-28	UP
ENSMUST00000124883	ENSMUSG00000031922	Cep57	centrosomal protein 57 [Source:MGI Symbol;Acc:MGI:1915551]	9:13808184-13818686	1643	80	1	0	3.29221	0.0351675	0	3.29221	0.0175838	7.54867	9.7112e-31	1.14064e-28	UP
ENSMUST00000138742	ENSMUSG00000031807	Pgls	6-phosphogluconolactonase [Source:MGI Symbol;Acc:MGI:1913421]	8:71592237-71595111	584	136	1	19	15.7456	0.0989388	2.42376	15.7456	1.26135	3.64191	1.14609e-30	1.34239e-28	UP
ENSMUST00000052539	ENSMUSG00000041263	Rusc1	RUN and SH3 domain containing 1 [Source:MGI Symbol;Acc:MGI:1919546]	3:89083981-89093311	3316	117	0	13	2.38565	0	0.292054	2.38565	0.146027	4.03007	1.43954e-30	1.6767e-28	UP
ENSMUST00000103380	ENSMUSG00000094356	Igkv8-28	immunoglobulin kappa variable 8-28 [Source:MGI Symbol;Acc:MGI:3642251]	6:70143593-70143897	305	125	17	1	27.7105	3.22073	0.244229	27.7105	1.73248	3.99952	1.5599e-30	1.81437e-28	UP
ENSMUST00000063199	ENSMUSG00000026594	Ralgps2	Ral GEF with PH domain and SH3 binding motif 2 [Source:MGI Symbol;Acc:MGI:1925505]	1:156808116-156939531	2947	100	3	4	2.29432	0.0588194	0.101106	2.29432	0.0799626	4.8426	1.80411e-30	2.0868e-28	UP
ENSMUST00000185780	ENSMUSG00000016918	Sulf1	sulfatase 1 [Source:MGI Symbol;Acc:MGI:2138563]	1:12842791-12861192	2682	74	0	0	1.86555	0	0	1.86555	0	Inf	2.00979e-30	2.3183e-28	UP
ENSMUST00000174586	ENSMUSG00000028382	Ptbp3	polypyrimidine tract binding protein 3 [Source:MGI Symbol;Acc:MGI:1923334]	4:59472048-59549295	6640	3122	1163	532	31.7906	10.1211	5.96888	31.7906	8.04499	1.98244	2.73667e-30	3.14807e-28	UP
ENSMUST00000061135	ENSMUSG00000039693	Msantd3	Myb/SANT-like DNA-binding domain containing 3 [Source:MGI Symbol;Acc:MGI:1913915]	4:48539935-48561918	1589	78	0	1	3.31898	0	0.0468784	3.31898	0.0234392	7.14567	4.23429e-30	4.85747e-28	UP
ENSMUST00000189303	ENSMUSG00000026313	Hdac4	histone deacetylase 4 [Source:MGI Symbol;Acc:MGI:3036234]	1:91932958-92006855	3287	73	0	0	1.50161	0	0	1.50161	0	Inf	4.3067e-30	4.93377e-28	UP
ENSMUST00000171325	ENSMUSG00000022800	Fyttd1	forty-two-three domain containing 1 [Source:MGI Symbol;Acc:MGI:1917955]	16:32877784-32908963	4295	82	2	0	1.29087	0.0269058	0	1.29087	0.0134529	6.58428	5.11008e-30	5.83017e-28	UP
ENSMUST00000114439	ENSMUSG00000038301	Snx10	sorting nexin 10 [Source:MGI Symbol;Acc:MGI:1919232]	6:51544524-51589072	968	107	10	1	7.47377	0.596963	0.0769522	7.47377	0.336958	4.4712	6.39009e-30	7.25097e-28	UP
ENSMUST00000125276	ENSMUSG00000049922	Slc35c1	solute carrier family 35, member C1 [Source:MGI Symbol;Acc:MGI:2443301]	2:92452767-92460538	2668	469	86	106	11.8856	1.86263	2.95984	11.8856	2.41124	2.30137	6.55386e-30	7.3867e-28	UP
ENSMUST00000220359	ENSMUSG00000053329	D10Jhu81e	DNA segment, Chr 10, Johns Hopkins University 81 expressed [Source:MGI Symbol;Acc:MGI:1351861]	10:78162075-78167442	1620	139	7	16	5.80139	0.249703	0.735807	5.80139	0.492755	3.55746	6.86808e-30	7.73042e-28	UP
ENSMUST00000169198	ENSMUSG00000026271	Gpr35	G protein-coupled receptor 35 [Source:MGI Symbol;Acc:MGI:1929509]	1:92978922-92986391	4214	194	9	39	3.11273	0.123417	0.689474	3.11273	0.406445	2.93705	7.73681e-30	8.67321e-28	UP
ENSMUST00000124113	ENSMUSG00000031889	D230025D16Rik	RIKEN cDNA D230025D16 gene [Source:MGI Symbol;Acc:MGI:2443049]	8:105225267-105253053	2364	141	14	11	4.03279	0.342209	0.346647	4.03279	0.344428	3.5495	8.54454e-30	9.56588e-28	UP
ENSMUST00000108922	ENSMUSG00000018899	Irf1	interferon regulatory factor 1 [Source:MGI Symbol;Acc:MGI:96590]	11:53770051-53778374	2092	545	8	217	17.6144	0.220985	7.72765	17.6144	3.97432	2.14798	8.90754e-30	9.94564e-28	UP
ENSMUST00000111054	ENSMUSG00000029710	Ephb4	Eph receptor B4 [Source:MGI Symbol;Acc:MGI:104757]	5:137350513-137374532	3784	72	0	0	1.28651	0	0	1.28651	0	Inf	9.25693e-30	1.02945e-27	UP
ENSMUST00000112191	ENSMUSG00000037997	Parp11	poly (ADP-ribose) polymerase family, member 11 [Source:MGI Symbol;Acc:MGI:2141505]	6:127446840-127494240	3414	72	0	0	1.42594	0	0	1.42594	0	Inf	9.25693e-30	1.02945e-27	UP
ENSMUST00000150554	ENSMUSG00000031328	Flna	filamin, alpha [Source:MGI Symbol;Acc:MGI:95556]	X:74226872-74228489	832	72	0	0	5.85115	0	0	5.85115	0	Inf	9.25693e-30	1.02945e-27	UP
ENSMUST00000076639	ENSMUSG00000001017	Chtop	chromatin target of PRMT1 [Source:MGI Symbol;Acc:MGI:1913761]	3:90498958-90509462	1842	234	69	4	8.58934	2.16459	0.161758	8.58934	1.16318	2.88448	9.8478e-30	1.09371e-27	UP
ENSMUST00000176018	ENSMUSG00000027035	Cers6	ceramide synthase 6 [Source:MGI Symbol;Acc:MGI:2442564]	2:68861586-69108644	1279	81	2	0	4.28199	0.0903522	0	4.28199	0.0451761	6.56658	1.05022e-29	1.16483e-27	UP
ENSMUST00000036354	ENSMUSG00000034403	Pja1	praja ring finger ubiquitin ligase 1 [Source:MGI Symbol;Acc:MGI:1101765]	X:99466114-99470692	2563	237	29	42	6.25222	0.653821	1.2208	6.25222	0.937311	2.73777	1.44937e-29	1.59907e-27	UP
ENSMUST00000093937	ENSMUSG00000017499	Cdc6	cell division cycle 6 [Source:MGI Symbol;Acc:MGI:1345150]	11:98908151-98921893	2559	76	0	1	2.00805	0	0.0291089	2.00805	0.0145545	7.10819	1.86698e-29	2.05169e-27	UP
ENSMUST00000204333	ENSMUSG00000054641	Mmrn1	multimerin 1 [Source:MGI Symbol;Acc:MGI:1918195]	6:60944478-60989378	4472	289	105	0	4.36949	1.35676	0	4.36949	0.678382	2.68729	2.03064e-29	2.22278e-27	UP
ENSMUST00000200607	ENSMUSG00000045078	Rnf216	ring finger protein 216 [Source:MGI Symbol;Acc:MGI:1344349]	5:142991820-143112980	3704	310	68	44	5.65881	1.06085	0.884983	5.65881	0.972918	2.54011	2.04905e-29	2.24e-27	UP
ENSMUST00000169714	ENSMUSG00000022565	Plec	plectin [Source:MGI Symbol;Acc:MGI:1277961]	15:76170976-76199835	15001	1078	570	0	4.85883	2.19569	0	4.85883	1.09784	2.14594	2.39498e-29	2.61134e-27	UP
ENSMUST00000187285	ENSMUSG00000041757	Plekha6	pleckstrin homology domain containing, family A member 6 [Source:MGI Symbol;Acc:MGI:2388662]	1:133181321-133301219	5040	99	9	0	1.32812	0.10319	0	1.32812	0.0515952	4.68601	2.40439e-29	2.61818e-27	UP
ENSMUST00000126116	ENSMUSG00000001794	Capns1	calpain, small subunit 1 [Source:MGI Symbol;Acc:MGI:88266]	7:30186943-30195048	1429	2588	1056	379	122.452	42.7019	19.7586	122.452	31.2303	1.9712	2.49333e-29	2.7115e-27	UP
ENSMUST00000160134	ENSMUSG00000022150	Dab2	disabled 2, mitogen-responsive phosphoprotein [Source:MGI Symbol;Acc:MGI:109175]	15:6386779-6427765	1374	221	41	25	10.8753	1.72428	1.35553	10.8753	1.53991	2.82014	3.29605e-29	3.57054e-27	UP
ENSMUST00000185956	ENSMUSG00000027523	Gnas	GNAS (guanine nucleotide binding protein, alpha stimulating) complex locus [Source:MGI Symbol;Acc:MGI:95777]	2:174297859-174346712	3729	647	307	7	11.7313	4.75732	0.139854	11.7313	2.44859	2.26034	3.33518e-29	3.60825e-27	UP
ENSMUST00000032239	ENSMUSG00000030142	Clec4e	C-type lectin domain family 4, member e [Source:MGI Symbol;Acc:MGI:1861232]	6:123281789-123289870	2518	2628	1500	10	70.5673	34.4232	0.295863	70.5673	17.3595	2.02327	3.82499e-29	4.11157e-27	UP
ENSMUST00000114159	ENSMUSG00000026932	Nacc2	nucleus accumbens associated 2, BEN and BTB (POZ) domain containing [Source:MGI Symbol;Acc:MGI:1915241]	2:26055535-26092177	6675	180	47	0	1.82328	0.406877	0	1.82328	0.203438	3.16387	3.95876e-29	4.2499e-27	UP
ENSMUST00000108500	ENSMUSG00000045667	Smtnl2	smoothelin-like 2 [Source:MGI Symbol;Acc:MGI:2442764]	11:72389164-72411711	3572	95	5	3	1.79824	0.0808794	0.0625614	1.79824	0.0717204	4.64806	4.51161e-29	4.831e-27	UP
ENSMUST00000001187	ENSMUSG00000029994	Anxa4	annexin A4 [Source:MGI Symbol;Acc:MGI:88030]	6:86736841-86793584	2002	1159	418	183	39.1429	12.065	6.80981	39.1429	9.43742	2.05229	4.60216e-29	4.91293e-27	UP
ENSMUST00000077689	ENSMUSG00000042121	Ssh1	slingshot protein phosphatase 1 [Source:MGI Symbol;Acc:MGI:2686240]	5:113942192-113989743	3164	140	1	24	2.99175	0.0182618	0.565111	2.99175	0.291686	3.3585	4.60213e-29	4.91293e-27	UP
ENSMUST00000103535	ENSMUSG00000094088	Ighv1-64	immunoglobulin heavy variable 1-64 [Source:MGI Symbol;Acc:MGI:4439789]	12:115507545-115508031	405	853	349	81	142.406	49.7952	14.8998	142.406	32.3475	2.13828	5.39058e-29	5.73548e-27	UP
ENSMUST00000128341	ENSMUSG00000039585	Myo9a	myosin IXa [Source:MGI Symbol;Acc:MGI:107735]	9:59750896-59928866	11985	435	191	0	2.45406	0.920897	0	2.45406	0.460448	2.41406	5.83243e-29	6.19772e-27	UP
ENSMUST00000100222	ENSMUSG00000022534	Mefv	Mediterranean fever [Source:MGI Symbol;Acc:MGI:1859396]	16:3707215-3718124	3249	1162	491	122	24.1819	8.73269	2.79743	24.1819	5.76506	2.06852	6.00556e-29	6.36551e-27	UP
ENSMUST00000210337	ENSMUSG00000046794	Ppp1r3b	protein phosphatase 1, regulatory subunit 3B [Source:MGI Symbol;Acc:MGI:2177268]	8:35375739-35388129	4349	344	41	88	5.34814	0.54476	1.50744	5.34814	1.0261	2.38186	6.1601e-29	6.52105e-27	UP
ENSMUST00000167596	ENSMUSG00000000204	Slfn4	schlafen 4 [Source:MGI Symbol;Acc:MGI:1329010]	11:83175194-83190049	3703	14834	8259	596	270.856	128.881	11.9906	270.856	70.436	1.94314	6.32118e-29	6.68311e-27	UP
ENSMUST00000188094	ENSMUSG00000026305	Lrrfip1	leucine rich repeat (in FLII) interacting protein 1 [Source:MGI Symbol;Acc:MGI:1342770]	1:91111214-91116921	2642	217	5	56	5.55341	0.109349	1.57908	5.55341	0.844217	2.71769	6.43379e-29	6.79358e-27	UP
ENSMUST00000106221	ENSMUSG00000028268	Gbp3	guanylate binding protein 3 [Source:MGI Symbol;Acc:MGI:1926263]	3:142560411-142573207	2682	670	263	63	16.8908	5.66647	1.74998	16.8908	3.70823	2.18744	9.61857e-29	1.01436e-26	UP
ENSMUST00000068592	ENSMUSG00000055170	Ifng	interferon gamma [Source:MGI Symbol;Acc:MGI:107656]	10:118441046-118445892	1208	806	309	96	45.113	14.7811	5.92042	45.113	10.3508	2.1238	1.22213e-28	1.28077e-26	UP
ENSMUST00000188533	ENSMUSG00000026238	Ptma	prothymosin alpha [Source:MGI Symbol;Acc:MGI:97803]	1:86526807-86530209	593	186	15	34	21.2076	1.46165	4.27149	21.2076	2.86657	2.88718	1.76528e-28	1.84002e-26	UP
ENSMUST00000103321	ENSMUSG00000093861	Igkv1-110	immunoglobulin kappa variable 1-110 [Source:MGI Symbol;Acc:MGI:4439558]	6:68270485-68271267	401	5585	2759	528	941.7	397.579	98.0932	941.7	247.836	1.92588	1.78387e-28	1.85551e-26	UP
ENSMUST00000135977	ENSMUSG00000035632	Cnot3	CCR4-NOT transcription complex, subunit 3 [Source:MGI Symbol;Acc:MGI:2385261]	7:3651571-3658741	1841	214	52	14	7.85948	1.63216	0.566508	7.85948	1.09933	2.8378	1.84024e-28	1.91177e-26	UP
ENSMUST00000225949	ENSMUSG00000021895	Arhgef3	Rho guanine nucleotide exchange factor (GEF) 3 [Source:MGI Symbol;Acc:MGI:1918954]	14:27114899-27403308	3198	121	9	10	2.55824	0.162627	0.232953	2.55824	0.19779	3.69311	2.30441e-28	2.37627e-26	UP
ENSMUST00000136816	ENSMUSG00000039157	Fam102a	family with sequence similarity 102, member A [Source:MGI Symbol;Acc:MGI:2138935]	2:32535332-32569750	5935	421	37	135	4.79617	0.360243	1.69458	4.79617	1.02741	2.22287	2.42461e-28	2.49406e-26	UP
ENSMUST00000217745	ENSMUSG00000025354	Dnajc14	DnaJ heat shock protein family (Hsp40) member C14 [Source:MGI Symbol;Acc:MGI:1921580]	10:128805554-128819259	4133	950	240	241	15.5415	3.35553	4.34412	15.5415	3.84983	2.01326	3.08156e-28	3.15432e-26	UP
ENSMUST00000125065	ENSMUSG00000038102	Trappc11	trafficking protein particle complex 11 [Source:MGI Symbol;Acc:MGI:2444585]	8:47490129-47533470	4646	212	31	33	3.08524	0.385571	0.529166	3.08524	0.457368	2.75396	3.71593e-28	3.77593e-26	UP
ENSMUST00000103345	ENSMUSG00000094993	Igkv4-51	immunoglobulin kappa chain variable 4-51 [Source:MGI Symbol;Acc:MGI:5009829]	6:69681406-69681975	394	103	12	0	17.6756	1.75995	0	17.6756	0.879975	4.32815	3.99689e-28	4.05159e-26	UP
ENSMUST00000161744	ENSMUSG00000026478	Lamc1	laminin, gamma 1 [Source:MGI Symbol;Acc:MGI:99914]	1:153218922-153229144	1447	539	52	187	25.1857	2.07657	9.62771	25.1857	5.85214	2.10557	4.41571e-28	4.45992e-26	UP
ENSMUST00000164580	ENSMUSG00000062031	Pgghg	protein glucosylgalactosylhydroxylysine glucosidase [Source:MGI Symbol;Acc:MGI:2444047]	7:140941548-140947656	3001	67	0	0	1.50953	0	0	1.50953	0	Inf	4.45056e-28	4.47889e-26	UP
ENSMUST00000201097	ENSMUSG00000039456	Morc3	microrchidia 3 [Source:MGI Symbol;Acc:MGI:2136841]	16:93832257-93875027	2918	67	0	0	1.55247	0	0	1.55247	0	Inf	4.45056e-28	4.47889e-26	UP
ENSMUST00000160486	ENSMUSG00000026641	Usf1	upstream transcription factor 1 [Source:MGI Symbol;Acc:MGI:99542]	1:171411384-171418757	1878	299	60	51	10.7649	1.84617	2.02311	10.7649	1.93464	2.4762	4.73336e-28	4.75776e-26	UP
ENSMUST00000152288	ENSMUSG00000001964	Emd	emerin [Source:MGI Symbol;Acc:MGI:108117]	X:74254816-74257323	873	108	0	13	8.36454	0	1.10934	8.36454	0.554669	3.91459	4.8527e-28	4.87186e-26	UP
ENSMUST00000173704	ENSMUSG00000038518	Jarid2	jumonji, AT rich interactive domain 2 [Source:MGI Symbol;Acc:MGI:104813]	13:44730774-44920108	4135	163	1	36	2.6653	0.0139735	0.648603	2.6653	0.331288	3.00814	5.28856e-28	5.29673e-26	UP
ENSMUST00000159551	ENSMUSG00000060475	Wtap	Wilms tumour 1-associating protein [Source:MGI Symbol;Acc:MGI:1926395]	17:12966796-12992497	2060	421	190	1	13.8181	5.32969	0.0361601	13.8181	2.68293	2.36468	8.58984e-28	8.5621e-26	UP
ENSMUST00000151458	ENSMUSG00000042719	Naa25	N(alpha)-acetyltransferase 25, NatB auxiliary subunit [Source:MGI Symbol;Acc:MGI:2442563]	5:121398005-121439931	2910	307	70	48	7.13311	1.39002	1.22884	7.13311	1.30943	2.44559	9.09823e-28	9.05804e-26	UP
ENSMUST00000111216	ENSMUSG00000040532	Abhd11	abhydrolase domain containing 11 [Source:MGI Symbol;Acc:MGI:1916008]	5:135009152-135012131	972	66	0	0	4.59102	0	0	4.59102	0	Inf	9.74884e-28	9.64835e-26	UP
ENSMUST00000030367	ENSMUSG00000061887	Ssbp3	single-stranded DNA binding protein 3 [Source:MGI Symbol;Acc:MGI:1919725]	4:106911470-107049694	3195	369	141	18	7.80888	2.55014	0.419714	7.80888	1.48493	2.39472	1.49115e-27	1.46883e-25	UP
ENSMUST00000114791	ENSMUSG00000026727	Rsu1	Ras suppressor protein 1 [Source:MGI Symbol;Acc:MGI:103040]	2:13076821-13271333	1604	336	106	32	14.1635	3.81872	1.48624	14.1635	2.65248	2.41676	1.57064e-27	1.54349e-25	UP
ENSMUST00000113093	ENSMUSG00000029417	Cxcl9	chemokine (C-X-C motif) ligand 9 [Source:MGI Symbol;Acc:MGI:1352449]	5:92321347-92328079	2889	628	288	28	14.6976	5.7605	0.722039	14.6976	3.24127	2.18095	1.65498e-27	1.62446e-25	UP
ENSMUST00000103519	ENSMUSG00000076710	Ighv1-49	immunoglobulin heavy variable 1-49 [Source:MGI Symbol;Acc:MGI:4439754]	12:115055223-115055516	294	70	1	0	16.0986	0.196531	0	16.0986	0.0982657	7.35603	1.71412e-27	1.68054e-25	UP
ENSMUST00000002790	ENSMUSG00000002718	Cse1l	chromosome segregation 1-like (S. cerevisiae) [Source:MGI Symbol;Acc:MGI:1339951]	2:166906059-166946389	3641	763	195	188	14.1689	3.09479	3.84669	14.1689	3.47074	2.02942	1.82036e-27	1.78261e-25	UP
ENSMUST00000145692	ENSMUSG00000027655	Dhx35	DEAH (Asp-Glu-Ala-His) box polypeptide 35 [Source:MGI Symbol;Acc:MGI:1918965]	2:158794862-158858214	3249	81	0	4	1.68565	0	0.0917079	1.68565	0.045854	5.20011	1.84647e-27	1.80606e-25	UP
ENSMUST00000179769	ENSMUSG00000008373	Prpf31	pre-mRNA processing factor 31 [Source:MGI Symbol;Acc:MGI:1916238]	7:3629985-3642485	3125	183	0	48	3.95945	0	1.1443	3.95945	0.57215	2.79084	1.93e-27	1.88556e-25	UP
ENSMUST00000186365	ENSMUSG00000038702	Dsel	dermatan sulfate epimerase-like [Source:MGI Symbol;Acc:MGI:2442948]	1:111858702-111864768	3063	65	0	0	1.43484	0	0	1.43484	0	Inf	2.14241e-27	2.08577e-25	UP
ENSMUST00000186634	ENSMUSG00000001248	Gramd1a	GRAM domain containing 1A [Source:MGI Symbol;Acc:MGI:105490]	7:31130127-31151033	2735	989	123	380	24.4496	2.59874	10.3508	24.4496	6.47478	1.91691	2.32077e-27	2.25679e-25	UP
ENSMUST00000187057	ENSMUSG00000037032	Apbb1	amyloid beta (A4) precursor protein-binding, family B, member 1 [Source:MGI Symbol;Acc:MGI:107765]	7:105558818-105568777	1630	141	6	23	5.84878	0.212723	1.05119	5.84878	0.631955	3.21024	2.43397e-27	2.36412e-25	UP
ENSMUST00000179990	ENSMUSG00000020022	Ndufa12	NADH:ubiquinone oxidoreductase subunit A12 [Source:MGI Symbol;Acc:MGI:1913664]	10:94199004-94220948	566	226	1	69	26.9977	0.102085	9.08196	26.9977	4.59202	2.55563	2.82654e-27	2.73906e-25	UP
ENSMUST00000195325	ENSMUSG00000102524	Ighv1-2	immunoglobulin heavy variable 1-2 [Source:MGI Symbol;Acc:MGI:4439924]	12:114469075-114469535	378	109	17	0	19.497	2.59873	0	19.497	1.29937	3.90737	2.95901e-27	2.86411e-25	UP
ENSMUST00000161094	ENSMUSG00000025533	Asl	argininosuccinate lyase [Source:MGI Symbol;Acc:MGI:88084]	5:130011258-130024381	1824	192	51	8	7.11721	1.61569	0.326756	7.11721	0.971224	2.87343	4.46897e-27	4.30075e-25	UP
ENSMUST00000027521	ENSMUSG00000055013	Agap1	ArfGAP with GTPase domain, ankyrin repeat and PH domain 1 [Source:MGI Symbol;Acc:MGI:2653690]	1:89454806-89897617	11921	551	177	89	3.12516	0.857979	0.556191	3.12516	0.707085	2.14397	4.65598e-27	4.46531e-25	UP
ENSMUST00000150281	ENSMUSG00000029534	St7	suppression of tumorigenicity 7 [Source:MGI Symbol;Acc:MGI:1927450]	6:17694032-17942966	1303	64	0	0	3.32102	0	0	3.32102	0	Inf	4.72363e-27	4.525e-25	UP
ENSMUST00000105250	ENSMUSG00000025404	R3hdm2	R3H domain containing 2 [Source:MGI Symbol;Acc:MGI:1919000]	10:127390311-127499383	3975	172	49	0	2.92567	0.712318	0	2.92567	0.356159	3.03817	5.88573e-27	5.60612e-25	UP
ENSMUST00000101225	ENSMUSG00000019969	Psen1	presenilin 1 [Source:MGI Symbol;Acc:MGI:1202717]	12:83688563-83735199	3023	623	171	137	13.9343	3.26868	3.37624	13.9343	3.32246	2.06831	6.61676e-27	6.29525e-25	UP
ENSMUST00000188298	ENSMUSG00000025915	Sgk3	serum/glucocorticoid regulated kinase 3 [Source:MGI Symbol;Acc:MGI:2182368]	1:9798208-9900008	3099	112	4	13	2.44361	0.0745792	0.312505	2.44361	0.193542	3.6583	8.68336e-27	8.18693e-25	UP
ENSMUST00000072602	ENSMUSG00000064267	Hvcn1	hydrogen voltage-gated channel 1 [Source:MGI Symbol;Acc:MGI:1921346]	5:122209729-122242297	2790	1763	204	762	42.725	4.22514	20.347	42.725	12.2861	1.79806	1.04276e-26	9.78565e-25	UP
ENSMUST00000113077	ENSMUSG00000035949	Fbxw2	F-box and WD-40 domain protein 2 [Source:MGI Symbol;Acc:MGI:1353435]	2:34805341-34826071	1670	63	0	0	2.55069	0	0	2.55069	0	Inf	1.04492e-26	9.78565e-25	UP
ENSMUST00000025186	ENSMUSG00000024327	Slc39a7	solute carrier family 39 (zinc transporter), member 7 [Source:MGI Symbol;Acc:MGI:95909]	17:34028269-34031544	2244	130	26	1	3.917	0.669519	0.0331951	3.917	0.351357	3.47874	1.12346e-26	1.0486e-24	UP
ENSMUST00000184864	ENSMUSG00000030172	Erc1	ELKS/RAB6-interacting/CAST family member 1 [Source:MGI Symbol;Acc:MGI:2151013]	6:119573728-119848059	5428	100	5	7	1.24565	0.0532242	0.0960784	1.24565	0.0746513	4.06058	1.23265e-26	1.14922e-24	UP
ENSMUST00000114882	ENSMUSG00000052146	Rps10	ribosomal protein S10 [Source:MGI Symbol;Acc:MGI:1914347]	17:27630422-27635276	614	274	77	29	30.1728	7.24671	3.51866	30.1728	5.38269	2.48685	1.45015e-26	1.34749e-24	UP
ENSMUST00000167080	ENSMUSG00000031506	Ptpn7	protein tyrosine phosphatase, non-receptor type 7 [Source:MGI Symbol;Acc:MGI:2156893]	1:135133309-135144920	2945	429	113	83	9.84931	2.21723	2.09963	9.84931	2.15843	2.19004	1.71678e-26	1.59171e-24	UP
ENSMUST00000176443	ENSMUSG00000030142	Clec4e	C-type lectin domain family 4, member e [Source:MGI Symbol;Acc:MGI:1861232]	6:123281949-123289869	4804	1413	812	19	19.8872	9.76718	0.294645	19.8872	5.03091	1.98294	1.736e-26	1.60775e-24	UP
ENSMUST00000109252	ENSMUSG00000027678	Ncoa3	nuclear receptor coactivator 3 [Source:MGI Symbol;Acc:MGI:1276535]	2:165992636-166071470	5757	608	179	125	7.1407	1.79669	1.61757	7.1407	1.70713	2.06449	1.88908e-26	1.74566e-24	UP
ENSMUST00000137474	ENSMUSG00000058818	Pirb	paired Ig-like receptor B [Source:MGI Symbol;Acc:MGI:894311]	7:3714238-3720354	2360	655	219	117	18.7656	5.36228	3.69336	18.7656	4.52782	2.0512	2.05636e-26	1.89605e-24	UP
ENSMUST00000071152	ENSMUSG00000020696	Rffl	ring finger and FYVE like domain containing protein [Source:MGI Symbol;Acc:MGI:1914588]	11:82803822-82871210	3633	177	48	5	3.29413	0.763469	0.102542	3.29413	0.433005	2.92744	2.05951e-26	1.89686e-24	UP
ENSMUST00000088169	ENSMUSG00000024758	Rtn3	reticulon 3 [Source:MGI Symbol;Acc:MGI:1339970]	19:7427028-7483219	1709	62	0	0	2.45291	0	0	2.45291	0	Inf	2.31922e-26	2.12436e-24	UP
ENSMUST00000205120	ENSMUSG00000053007	Creb5	cAMP responsive element binding protein 5 [Source:MGI Symbol;Acc:MGI:2443973]	6:53573300-53700367	7482	725	394	0	6.5517	3.04295	0	6.5517	1.52147	2.1064	2.38176e-26	2.17925e-24	UP
ENSMUST00000187537	ENSMUSG00000056536	Pign	phosphatidylinositol glycan anchor biosynthesis, class N [Source:MGI Symbol;Acc:MGI:1351629]	1:105552630-105663643	4006	91	6	4	1.53591	0.086555	0.0743782	1.53591	0.0804666	4.25456	2.44017e-26	2.23026e-24	UP
ENSMUST00000218340	ENSMUSG00000112148	Lilrb4a	leukocyte immunoglobulin-like receptor, subfamily B, member 4A [Source:MGI Symbol;Acc:MGI:102701]	10:51490974-51496598	2480	606	309	9	16.5217	7.19984	0.27036	16.5217	3.7351	2.14514	2.47203e-26	2.25691e-24	UP
ENSMUST00000111760	ENSMUSG00000027002	Nckap1	NCK-associated protein 1 [Source:MGI Symbol;Acc:MGI:1355333]	2:80500518-80581380	4597	117	19	3	1.72086	0.238838	0.048612	1.72086	0.143725	3.58175	2.69157e-26	2.45467e-24	UP
ENSMUST00000020586	ENSMUSG00000020334	Slc22a4	solute carrier family 22 (organic cation transporter), member 4 [Source:MGI Symbol;Acc:MGI:1353479]	11:53983123-54028090	2263	352	134	22	10.517	3.42165	0.724236	10.517	2.07294	2.34297	2.73656e-26	2.48756e-24	UP
ENSMUST00000142071	ENSMUSG00000027620	Rbm39	RNA binding motif protein 39 [Source:MGI Symbol;Acc:MGI:2157953]	2:156147249-156180149	2744	2109	1128	148	51.9668	23.7542	4.01817	51.9668	13.8862	1.90394	3.20018e-26	2.90268e-24	UP
ENSMUST00000097352	ENSMUSG00000006705	Pknox1	Pbx/knotted 1 homeobox [Source:MGI Symbol;Acc:MGI:1201409]	17:31564801-31607680	4172	343	93	54	5.55883	1.28812	0.964276	5.55883	1.1262	2.30332	3.37041e-26	3.04718e-24	UP
ENSMUST00000091246	ENSMUSG00000032633	Flcn	folliculin [Source:MGI Symbol;Acc:MGI:2442184]	11:59791790-59809588	2768	80	3	2	1.95416	0.0626231	0.0538221	1.95416	0.0582226	5.06882	3.47443e-26	3.1277e-24	UP
ENSMUST00000112871	ENSMUSG00000061353	Cxcl12	chemokine (C-X-C motif) ligand 12 [Source:MGI Symbol;Acc:MGI:103556]	6:117168574-117181366	3132	571	298	0	12.3267	5.49807	0	12.3267	2.74904	2.16479	3.96193e-26	3.54745e-24	UP
ENSMUST00000071874	ENSMUSG00000064210	Ano6	anoctamin 6 [Source:MGI Symbol;Acc:MGI:2145890]	15:95790843-95974751	4927	1763	638	391	24.1938	7.48263	5.91213	24.1938	6.69738	1.85297	4.89589e-26	4.36967e-24	UP
ENSMUST00000159406	ENSMUSG00000039244	E130309D02Rik	RIKEN cDNA E130309D02 gene [Source:MGI Symbol;Acc:MGI:2442621]	5:143301195-143315064	1758	61	0	0	2.34608	0	0	2.34608	0	Inf	5.16489e-26	4.60485e-24	UP
ENSMUST00000031326	ENSMUSG00000029379	Cxcl3	chemokine (C-X-C motif) ligand 3 [Source:MGI Symbol;Acc:MGI:3037818]	5:90786103-90788093	1016	11726	6879	618	780.351	391.244	45.3153	780.351	218.28	1.83795	5.19106e-26	4.61854e-24	UP
ENSMUST00000209265	ENSMUSG00000033192	Lpcat2	lysophosphatidylcholine acyltransferase 2 [Source:MGI Symbol;Acc:MGI:3606214]	8:92855395-92918823	2238	341	75	71	10.3022	1.93649	2.36347	10.3022	2.14998	2.26055	5.29258e-26	4.70365e-24	UP
ENSMUST00000077046	ENSMUSG00000025404	R3hdm2	R3H domain containing 2 [Source:MGI Symbol;Acc:MGI:1919000]	10:127390311-127499383	4029	118	23	0	1.98024	0.329874	0	1.98024	0.164937	3.58569	5.36472e-26	4.75764e-24	UP
ENSMUST00000205765	ENSMUSG00000022521	Crebbp	CREB binding protein [Source:MGI Symbol;Acc:MGI:1098280]	16:4083701-4213413	7749	789	0	394	6.88438	0	3.78791	6.88438	1.89396	1.86192	5.50347e-26	4.87552e-24	UP
ENSMUST00000000476	ENSMUSG00000029231	Pdgfra	platelet derived growth factor receptor, alpha polypeptide [Source:MGI Symbol;Acc:MGI:97530]	5:75152306-75198215	6549	1206	289	378	12.4511	2.54999	4.29998	12.4511	3.42498	1.8621	5.79433e-26	5.12777e-24	UP
ENSMUST00000101151	ENSMUSG00000034312	Iqsec1	IQ motif and Sec7 domain 1 [Source:MGI Symbol;Acc:MGI:1196356]	6:90659598-90810123	6490	1478	738	134	15.398	6.57094	1.53819	15.398	4.05456	1.92512	6.29628e-26	5.55434e-24	UP
ENSMUST00000162057	ENSMUSG00000022744	Cldnd1	claudin domain containing 1 [Source:MGI Symbol;Acc:MGI:2447860]	16:58727925-58733608	1540	102	15	0	4.47828	0.562832	0	4.47828	0.281416	3.99217	7.47923e-26	6.57017e-24	UP
ENSMUST00000095172	ENSMUSG00000034390	Cmip	c-Maf inducing protein [Source:MGI Symbol;Acc:MGI:1921690]	8:117349170-117459430	2276	65	1	0	1.93098	0.0253867	0	1.93098	0.0126934	7.24911	8.03666e-26	7.04505e-24	UP
ENSMUST00000219197	ENSMUSG00000021112	Mpp5	membrane protein, palmitoylated 5 (MAGUK p55 subfamily member 5) [Source:MGI Symbol;Acc:MGI:1927339]	12:78748907-78840586	5283	186	6	49	2.38048	0.065633	0.690976	2.38048	0.378304	2.65364	8.8954e-26	7.78152e-24	UP
ENSMUST00000203581	ENSMUSG00000029191	Rfc1	replication factor C (activator 1) 1 [Source:MGI Symbol;Acc:MGI:97891]	5:65261850-65335564	4689	144	10	24	2.07642	0.123237	0.38132	2.07642	0.252279	3.04101	9.06941e-26	7.92545e-24	UP
ENSMUST00000152034	ENSMUSG00000031444	F10	coagulation factor X [Source:MGI Symbol;Acc:MGI:103107]	8:13037838-13055895	1449	449	166	52	20.9513	6.61996	2.67355	20.9513	4.64676	2.17275	9.17738e-26	8.01143e-24	UP
ENSMUST00000146552	ENSMUSG00000028613	Lrp8	low density lipoprotein receptor-related protein 8, apolipoprotein e receptor [Source:MGI Symbol;Acc:MGI:1340044]	4:107803251-107872816	2583	60	0	0	1.57057	0	0	1.57057	0	Inf	1.15413e-25	1.00436e-23	UP
ENSMUST00000114940	ENSMUSG00000036916	Zfp280c	zinc finger protein 280C [Source:MGI Symbol;Acc:MGI:2387585]	X:48541626-48591761	3863	123	26	0	2.15284	0.388921	0	2.15284	0.19446	3.46869	1.29471e-25	1.12435e-23	UP
ENSMUST00000217146	ENSMUSG00000032067	Pts	6-pyruvoyl-tetrahydropterin synthase [Source:MGI Symbol;Acc:MGI:1338783]	9:50521617-50525827	4211	405	171	23	6.50284	2.34653	0.406895	6.50284	1.37671	2.23984	1.30126e-25	1.12887e-23	UP
ENSMUST00000223862	ENSMUSG00000035762	Tmem161b	transmembrane protein 161B [Source:MGI Symbol;Acc:MGI:1919995]	13:84222312-84295858	2561	101	0	14	2.66653	0	0.40724	2.66653	0.20362	3.71101	1.3531e-25	1.16899e-23	UP
ENSMUST00000161369	ENSMUSG00000037720	Tmem33	transmembrane protein 33 [Source:MGI Symbol;Acc:MGI:1915128]	5:67260805-67291461	6164	401	66	116	4.39861	0.618728	1.40199	4.39861	1.01036	2.12218	1.42499e-25	1.22983e-23	UP
ENSMUST00000026845	ENSMUSG00000025746	Il6	interleukin 6 [Source:MGI Symbol;Acc:MGI:96559]	5:30013114-30019975	1141	382	128	49	22.6366	6.48248	3.19932	22.6366	4.8409	2.22531	1.59903e-25	1.37719e-23	UP
ENSMUST00000224801	ENSMUSG00000021508	Cxcl14	chemokine (C-X-C motif) ligand 14 [Source:MGI Symbol;Acc:MGI:1888514]	13:56288643-56296305	1467	800	21	389	36.8717	0.827199	19.7546	36.8717	10.2909	1.84115	1.94866e-25	1.6663e-23	UP
ENSMUST00000201343	ENSMUSG00000029146	Snx17	sorting nexin 17 [Source:MGI Symbol;Acc:MGI:2387801]	5:31196050-31198144	764	59	0	0	5.22149	0	0	5.22149	0	Inf	2.58783e-25	2.20609e-23	UP
ENSMUST00000026274	ENSMUSG00000025245	Lztfl1	leucine zipper transcription factor-like 1 [Source:MGI Symbol;Acc:MGI:1934860]	9:123697012-123717625	4070	286	56	61	4.75122	0.795082	1.11656	4.75122	0.955819	2.31349	2.62661e-25	2.23687e-23	UP
ENSMUST00000127026	ENSMUSG00000040296	Ddx58	DEAD (Asp-Glu-Ala-Asp) box polypeptide 58 [Source:MGI Symbol;Acc:MGI:2442858]	4:40223876-40239722	1250	77	6	0	4.16498	0.277391	0	4.16498	0.138696	4.90831	2.84382e-25	2.41939e-23	UP
ENSMUST00000097950	ENSMUSG00000028525	Pde4b	phosphodiesterase 4B, cAMP specific [Source:MGI Symbol;Acc:MGI:99557]	4:102570095-102605847	2756	1643	654	328	40.3081	13.7124	8.86634	40.3081	11.2894	1.8361	3.42369e-25	2.90975e-23	UP
ENSMUST00000024846	ENSMUSG00000024048	Myl12a	myosin, light chain 12A, regulatory, non-sarcomeric [Source:MGI Symbol;Acc:MGI:1914518]	17:70994294-70998012	980	1358	421	365	93.6931	24.824	27.747	93.6931	26.2855	1.83367	3.84915e-25	3.26471e-23	UP
ENSMUST00000217842	ENSMUSG00000034560	Washc4	WASH complex subunit 4 [Source:MGI Symbol;Acc:MGI:2441787]	10:83543752-83595434	5014	288	107	16	3.88367	1.23315	0.237736	3.88367	0.735442	2.40074	3.95235e-25	3.34884e-23	UP
ENSMUST00000113095	ENSMUSG00000031422	Morf4l2	mortality factor 4 like 2 [Source:MGI Symbol;Acc:MGI:1927167]	X:136733954-136741155	848	216	60	19	17.2223	4.08857	1.66919	17.2223	2.87888	2.5807	4.93246e-25	4.16663e-23	UP
ENSMUST00000186017	ENSMUSG00000026393	Nek7	NIMA (never in mitosis gene a)-related expressed kinase 7 [Source:MGI Symbol;Acc:MGI:1890645]	1:138482875-138619749	5258	977	300	250	12.5634	3.29698	3.54217	12.5634	3.41958	1.87734	5.52747e-25	4.64579e-23	UP
ENSMUST00000162711	ENSMUSG00000021024	Psma6	proteasome (prosome, macropain) subunit, alpha type 6 [Source:MGI Symbol;Acc:MGI:1347006]	12:55398795-55418441	914	140	0	33	10.3565	0	2.68983	10.3565	1.34491	2.94496	5.73084e-25	4.80707e-23	UP
ENSMUST00000100961	ENSMUSG00000029298	Gbp9	guanylate-binding protein 9 [Source:MGI Symbol;Acc:MGI:3605620]	5:105079298-105139539	2701	58	0	0	1.4519	0	0	1.4519	0	Inf	5.82262e-25	4.87427e-23	UP
ENSMUST00000152830	ENSMUSG00000023927	Satb1	special AT-rich sequence binding protein 1 [Source:MGI Symbol;Acc:MGI:105084]	17:51739471-51815004	5993	537	165	111	6.05848	1.59095	1.37984	6.05848	1.48539	2.02811	6.43811e-25	5.37875e-23	UP
ENSMUST00000168978	ENSMUSG00000092595	Gm20427	predicted gene 20427 [Source:MGI Symbol;Acc:MGI:5141892]	17:34026034-34031572	3703	438	170	48	7.9975	2.65284	0.965686	7.9975	1.80926	2.14415	7.57879e-25	6.32542e-23	UP
ENSMUST00000039043	ENSMUSG00000024670	Cd6	CD6 antigen [Source:MGI Symbol;Acc:MGI:103566]	19:10789349-10829964	2813	209	78	0	5.02355	1.6023	0	5.02355	0.801149	2.64856	8.03144e-25	6.68985e-23	UP
ENSMUST00000081026	ENSMUSG00000060743	H3f3a	H3 histone, family 3A [Source:MGI Symbol;Acc:MGI:1097686]	1:180802697-180813547	888	2105	1061	251	160.278	69.0428	21.0577	160.278	45.0503	1.83096	8.3302e-25	6.91804e-23	UP
ENSMUST00000127281	ENSMUSG00000021287	Xrcc3	X-ray repair complementing defective repair in Chinese hamster cells 3 [Source:MGI Symbol;Acc:MGI:1921585]	12:111803192-111812201	2300	62	1	0	1.82262	0.0251218	0	1.82262	0.0125609	7.18093	8.38742e-25	6.95865e-23	UP
ENSMUST00000032240	ENSMUSG00000030144	Clec4d	C-type lectin domain family 4, member d [Source:MGI Symbol;Acc:MGI:1298389]	6:123262117-123275265	1323	3763	2327	117	192.313	101.637	6.5883	192.313	54.1127	1.82941	8.90631e-25	7.37452e-23	UP
ENSMUST00000109132	ENSMUSG00000027502	Rtfdc1	replication termination factor 2 [Source:MGI Symbol;Acc:MGI:1913654]	2:172440602-172466654	944	332	91	58	23.7793	5.57041	4.57724	23.7793	5.07383	2.22856	8.98684e-25	7.43383e-23	UP
ENSMUST00000183757	ENSMUSG00000038679	Trps1	transcriptional repressor GATA binding 1 [Source:MGI Symbol;Acc:MGI:1927616]	15:50658429-50889049	6202	200	29	39	2.18038	0.270194	0.468469	2.18038	0.369331	2.56159	1.04537e-24	8.5962e-23	UP
ENSMUST00000143463	ENSMUSG00000004707	Ly9	lymphocyte antigen 9 [Source:MGI Symbol;Acc:MGI:96885]	1:171588648-171607334	2480	494	143	107	13.4682	3.33196	3.21425	13.4682	3.27311	2.04082	1.18142e-24	9.69588e-23	UP
ENSMUST00000107691	ENSMUSG00000027993	Trim2	tripartite motif-containing 2 [Source:MGI Symbol;Acc:MGI:1933163]	3:84160440-84259812	7428	110	6	14	1.00128	0.04668	0.140407	1.00128	0.0935434	3.42006	1.21465e-24	9.95886e-23	UP
ENSMUST00000212766	ENSMUSG00000010936	Vac14	Vac14 homolog (S. cerevisiae) [Source:MGI Symbol;Acc:MGI:2157980]	8:110618608-110710683	2305	57	0	0	1.672	0	0	1.672	0	Inf	1.31467e-24	1.07367e-22	UP
ENSMUST00000081103	ENSMUSG00000026656	Fcgr2b	Fc receptor, IgG, low affinity IIb [Source:MGI Symbol;Acc:MGI:95499]	1:170960558-170976127	1462	2156	1144	215	99.7092	45.2163	10.9557	99.7092	28.086	1.82788	1.39326e-24	1.13675e-22	UP
ENSMUST00000001008	ENSMUSG00000000982	Ccl3	chemokine (C-C motif) ligand 3 [Source:MGI Symbol;Acc:MGI:98260]	11:83647844-83649355	766	16550	9990	1015	1460.84	753.621	98.7158	1460.84	426.168	1.7773	1.45862e-24	1.18892e-22	UP
ENSMUST00000002391	ENSMUSG00000002320	Tm9sf1	transmembrane 9 superfamily member 1 [Source:MGI Symbol;Acc:MGI:1921390]	14:55636060-55643340	2382	483	179	69	13.71	4.34237	2.15801	13.71	3.25019	2.07664	1.56854e-24	1.27603e-22	UP
ENSMUST00000001036	ENSMUSG00000032175	Tyk2	tyrosine kinase 2 [Source:MGI Symbol;Acc:MGI:1929470]	9:21104069-21127346	4619	166	8	41	2.42993	0.100087	0.661273	2.42993	0.38068	2.67426	1.65854e-24	1.34662e-22	UP
ENSMUST00000101491	ENSMUSG00000029915	Clec5a	C-type lectin domain family 5, member a [Source:MGI Symbol;Acc:MGI:1345151]	6:40574894-40585803	3747	1733	964	123	31.2715	14.8665	2.44552	31.2715	8.65602	1.85307	1.70787e-24	1.38274e-22	UP
ENSMUST00000120355	ENSMUSG00000030786	Itgam	integrin alpha M [Source:MGI Symbol;Acc:MGI:96607]	7:128062679-128117090	3701	1123	494	172	20.5161	7.71301	3.46225	20.5161	5.58763	1.87645	1.72165e-24	1.39246e-22	UP
ENSMUST00000155994	ENSMUSG00000027398	Il1b	interleukin 1 beta [Source:MGI Symbol;Acc:MGI:96543]	2:129369729-129371139	689	875	486	30	85.8662	40.7599	3.24376	85.8662	22.0018	1.96447	1.94024e-24	1.56471e-22	UP
ENSMUST00000204826	ENSMUSG00000030144	Clec4d	C-type lectin domain family 4, member d [Source:MGI Symbol;Acc:MGI:1298389]	6:123262111-123274923	910	303	134	5	22.5131	8.509	0.409378	22.5131	4.45919	2.33591	2.21484e-24	1.781e-22	UP
ENSMUST00000115266	ENSMUSG00000031093	Dock11	dedicator of cytokinesis 11 [Source:MGI Symbol;Acc:MGI:1923224]	X:35947397-36076556	6047	205	38	35	2.29218	0.363126	0.431203	2.29218	0.397164	2.52891	2.33502e-24	1.87404e-22	UP
ENSMUST00000139826	ENSMUSG00000028965	Tnfrsf9	tumor necrosis factor receptor superfamily, member 9 [Source:MGI Symbol;Acc:MGI:1101059]	4:150927918-150934402	722	71	1	3	6.64894	0.080028	0.309514	6.64894	0.194771	5.09327	2.3715e-24	1.90149e-22	UP
ENSMUST00000029707	ENSMUSG00000028069	Gpatch4	G patch domain containing 4 [Source:MGI Symbol;Acc:MGI:1913864]	3:88043108-88055990	1630	199	36	34	8.25467	1.27623	1.55398	8.25467	1.41511	2.5443	2.79737e-24	2.23868e-22	UP
ENSMUST00000016640	ENSMUSG00000016496	Cd274	CD274 antigen [Source:MGI Symbol;Acc:MGI:1926446]	19:29367455-29388095	3622	11852	6571	1284	221.247	104.833	26.4098	221.247	65.6216	1.75341	2.89255e-24	2.31263e-22	UP
ENSMUST00000061287	ENSMUSG00000020728	Cep112	centrosomal protein 112 [Source:MGI Symbol;Acc:MGI:1923673]	11:108425266-108860614	3485	56	0	0	1.08647	0	0	1.08647	0	Inf	2.9788e-24	2.36801e-22	UP
ENSMUST00000107432	ENSMUSG00000028042	Zbtb7b	zinc finger and BTB domain containing 7B [Source:MGI Symbol;Acc:MGI:102755]	3:89377644-89392069	3639	56	0	0	1.04049	0	0	1.04049	0	Inf	2.9788e-24	2.36801e-22	UP
ENSMUST00000176442	ENSMUSG00000030340	Scnn1a	sodium channel, nonvoltage-gated 1 alpha [Source:MGI Symbol;Acc:MGI:101782]	6:125321411-125344079	2323	56	0	0	1.62994	0	0	1.62994	0	Inf	2.9788e-24	2.36801e-22	UP
ENSMUST00000226050	ENSMUSG00000021635	Rad17	RAD17 checkpoint clamp loader component [Source:MGI Symbol;Acc:MGI:1333807]	13:100617286-100651002	2745	119	26	1	2.93115	0.547323	0.0271365	2.93115	0.28723	3.35119	3.07508e-24	2.44222e-22	UP
ENSMUST00000188111	ENSMUSG00000045411	2410002F23Rik	RIKEN cDNA 2410002F23 gene [Source:MGI Symbol;Acc:MGI:1914226]	7:44246735-44252317	2131	144	18	21	4.5689	0.488109	0.734142	4.5689	0.611125	2.90231	3.49221e-24	2.75779e-22	UP
ENSMUST00000040398	ENSMUSG00000036395	Glb1l2	galactosidase, beta 1-like 2 [Source:MGI Symbol;Acc:MGI:2388283]	9:26763044-26806432	3701	60	1	0	1.09613	0.0156121	0	1.09613	0.00780603	7.13361	4.06878e-24	3.20403e-22	UP
ENSMUST00000000028	ENSMUSG00000000028	Cdc45	cell division cycle 45 [Source:MGI Symbol;Acc:MGI:1338073]	16:18780447-18811972	2143	237	77	19	7.47757	2.07629	0.660512	7.47757	1.3684	2.45008	4.23685e-24	3.32386e-22	UP
ENSMUST00000039827	ENSMUSG00000037138	Aff3	AF4/FMR2 family, member 3 [Source:MGI Symbol;Acc:MGI:106927]	1:38177327-38664955	6010	95	5	9	1.06877	0.0480701	0.111563	1.06877	0.0798165	3.74312	4.8855e-24	3.82914e-22	UP
ENSMUST00000113893	ENSMUSG00000026821	Ralgds	ral guanine nucleotide dissociation stimulator [Source:MGI Symbol;Acc:MGI:107485]	2:28533355-28553066	3683	469	237	13	8.61003	3.71846	0.262952	8.61003	1.9907	2.11274	5.05333e-24	3.95697e-22	UP
ENSMUST00000208222	ENSMUSG00000032009	Sesn3	sestrin 3 [Source:MGI Symbol;Acc:MGI:1922997]	9:14276301-14333101	9125	681	199	176	5.046	1.26019	1.43691	5.046	1.34855	1.90373	5.61515e-24	4.37234e-22	UP
ENSMUST00000165596	ENSMUSG00000032480	Dhx30	DEAH (Asp-Glu-Ala-His) box polypeptide 30 [Source:MGI Symbol;Acc:MGI:1920081]	9:110084321-110115077	3726	97	14	2	1.76019	0.217118	0.0399838	1.76019	0.128551	3.77532	5.88296e-24	4.57662e-22	UP
ENSMUST00000135609	ENSMUSG00000053175	Bcl3	B cell leukemia/lymphoma 3 [Source:MGI Symbol;Acc:MGI:88140]	7:19808462-19809663	755	368	58	114	32.956	4.43913	11.2488	32.956	7.84397	2.07088	6.69226e-24	5.19654e-22	UP
ENSMUST00000135242	ENSMUSG00000019843	Fyn	Fyn proto-oncogene [Source:MGI Symbol;Acc:MGI:95602]	10:39454805-39564355	2114	55	0	0	1.75909	0	0	1.75909	0	Inf	6.77345e-24	5.24497e-22	UP
ENSMUST00000122421	ENSMUSG00000031971	Ccsap	centriole, cilia and spindle associated protein [Source:MGI Symbol;Acc:MGI:1920670]	8:123840844-123860209	2673	63	1	1	1.59359	0.0216163	0.0278675	1.59359	0.0247419	6.00918	7.12733e-24	5.51389e-22	UP
ENSMUST00000113235	ENSMUSG00000026254	Eif4e2	eukaryotic translation initiation factor 4E member 2 [Source:MGI Symbol;Acc:MGI:1914440]	1:87213914-87240488	3473	78	3	4	1.51853	0.0499109	0.085793	1.51853	0.067852	4.48414	7.28749e-24	5.63259e-22	UP
ENSMUST00000113251	ENSMUSG00000042265	Trem1	triggering receptor expressed on myeloid cells 1 [Source:MGI Symbol;Acc:MGI:1930005]	17:48232768-48246362	2077	689	351	46	22.4293	9.76533	1.64995	22.4293	5.70764	1.97442	8.46171e-24	6.51007e-22	UP
ENSMUST00000111192	ENSMUSG00000005087	Cd44	CD44 antigen [Source:MGI Symbol;Acc:MGI:88338]	2:102814133-102901346	1305	582	283	42	30.1541	12.5312	2.39763	30.1541	7.46441	2.01425	8.67691e-24	6.6695e-22	UP
ENSMUST00000102528	ENSMUSG00000004455	Ppp1cc	protein phosphatase 1 catalytic subunit gamma [Source:MGI Symbol;Acc:MGI:104872]	5:122158278-122175273	2384	94	16	0	2.66597	0.387811	0	2.66597	0.193906	3.78123	8.92523e-24	6.84778e-22	UP
ENSMUST00000152760	ENSMUSG00000072621	Slfn10-ps	schlafen 10, pseudogene [Source:MGI Symbol;Acc:MGI:3512288]	11:83028855-83036166	2673	84	11	0	2.12478	0.2378	0	2.12478	0.1189	4.15949	1.17966e-23	9.00949e-22	UP
ENSMUST00000103518	ENSMUSG00000076709	Ighv1-47	immunoglobulin heavy variable 1-47 [Source:MGI Symbol;Acc:MGI:4439890]	12:114991108-114991401	294	350	173	2	80.4923	34.0029	0.506733	80.4923	17.2548	2.22185	1.19207e-23	9.09595e-22	UP
ENSMUST00000030011	ENSMUSG00000028327	Stra6l	STRA6-like [Source:MGI Symbol;Acc:MGI:1921402]	4:45848947-45887008	3606	54	0	0	1.01252	0	0	1.01252	0	Inf	1.54574e-23	1.1741e-21	UP
ENSMUST00000045876	ENSMUSG00000041406	BC055324	cDNA sequence BC055324 [Source:MGI Symbol;Acc:MGI:3590554]	1:163953754-163994796	3179	54	0	0	1.14852	0	0	1.14852	0	Inf	1.54574e-23	1.1741e-21	UP
ENSMUST00000109702	ENSMUSG00000059842	Zfp341	zinc finger protein 341 [Source:MGI Symbol;Acc:MGI:2682937]	2:154613370-154646778	3162	54	0	0	1.1547	0	0	1.1547	0	Inf	1.54574e-23	1.1741e-21	UP
ENSMUST00000155720	ENSMUSG00000020785	Camkk1	calcium/calmodulin-dependent protein kinase kinase 1, alpha [Source:MGI Symbol;Acc:MGI:1891766]	11:73019008-73042062	3717	124	17	13	2.2556	0.264278	0.260547	2.2556	0.262412	3.1036	1.54881e-23	1.17537e-21	UP
ENSMUST00000063093	ENSMUSG00000046159	Chrm3	cholinergic receptor, muscarinic 3, cardiac [Source:MGI Symbol;Acc:MGI:88398]	13:9877229-9878998	1770	81	3	6	3.09416	0.0979326	0.252556	3.09416	0.175244	4.14211	1.63688e-23	1.23883e-21	UP
ENSMUST00000213017	ENSMUSG00000006589	Aprt	adenine phosphoribosyl transferase [Source:MGI Symbol;Acc:MGI:88061]	8:122575171-122576836	483	81	6	4	11.3388	0.717887	0.616892	11.3388	0.667389	4.0866	1.63688e-23	1.23883e-21	UP
ENSMUST00000132620	ENSMUSG00000005417	Mprip	myosin phosphatase Rho interacting protein [Source:MGI Symbol;Acc:MGI:1349438]	11:59731550-59776223	3181	287	68	60	6.10031	1.23527	1.40519	6.10031	1.32023	2.20809	1.74537e-23	1.31498e-21	UP
ENSMUST00000103394	ENSMUSG00000096844	Igkv6-14	immunoglobulin kappa variable 6-14 [Source:MGI Symbol;Acc:MGI:1330830]	6:70434952-70435476	347	160	38	14	31.1762	6.32802	3.0056	31.1762	4.66681	2.73994	1.86343e-23	1.40267e-21	UP
ENSMUST00000167986	ENSMUSG00000078945	Naip2	NLR family, apoptosis inhibitory protein 2 [Source:MGI Symbol;Acc:MGI:1298226]	13:100144231-100201961	4356	780	402	62	12.1071	5.33279	1.06037	12.1071	3.19658	1.92125	2.06048e-23	1.5496e-21	UP
ENSMUST00000057145	ENSMUSG00000045502	Hcar2	hydroxycarboxylic acid receptor 2 [Source:MGI Symbol;Acc:MGI:1933383]	5:123863570-123865499	1930	11591	7184	750	406.067	215.092	28.9503	406.067	122.021	1.73458	2.33267e-23	1.75273e-21	UP
ENSMUST00000134244	ENSMUSG00000061353	Cxcl12	chemokine (C-X-C motif) ligand 12 [Source:MGI Symbol;Acc:MGI:103556]	6:117168577-117176127	2894	361	143	37	8.43417	2.85531	0.952475	8.43417	1.90389	2.14729	2.76764e-23	2.07397e-21	UP
ENSMUST00000219007	ENSMUSG00000020640	Itsn2	intersectin 2 [Source:MGI Symbol;Acc:MGI:1338049]	12:4613275-4713197	4977	76	7	1	1.03247	0.0812778	0.0149668	1.03247	0.0481223	4.42325	2.87431e-23	2.15198e-21	UP
ENSMUST00000110936	ENSMUSG00000036980	Taf6	TATA-box binding protein associated factor 6 [Source:MGI Symbol;Acc:MGI:109129]	5:138178617-138187451	2308	234	100	0	6.85509	2.50368	0	6.85509	1.25184	2.45313	2.91044e-23	2.17513e-21	UP
ENSMUST00000080557	ENSMUSG00000005069	Pex5	peroxisomal biogenesis factor 5 [Source:MGI Symbol;Acc:MGI:1098808]	6:124396817-124415067	3073	340	99	65	7.48084	1.8616	1.5758	7.48084	1.7187	2.12188	2.96198e-23	2.21167e-21	UP
ENSMUST00000066905	ENSMUSG00000030077	Chl1	cell adhesion molecule L1-like [Source:MGI Symbol;Acc:MGI:1098266]	6:103511068-103733038	7562	377	189	7	3.37084	1.44425	0.0689651	3.37084	0.756606	2.1555	3.55817e-23	2.65211e-21	UP
ENSMUST00000149944	ENSMUSG00000052270	Fpr2	formyl peptide receptor 2 [Source:MGI Symbol;Acc:MGI:1278319]	17:17887824-17893952	883	1075	648	30	82.3155	42.4063	2.53109	82.3155	22.4687	1.87325	4.06963e-23	3.02793e-21	UP
ENSMUST00000165774	ENSMUSG00000028270	Gbp2	guanylate binding protein 2 [Source:MGI Symbol;Acc:MGI:102772]	3:142620602-142638008	2516	6767	4025	591	181.852	92.4424	17.4995	181.852	54.971	1.72603	4.26716e-23	3.17207e-21	UP
ENSMUST00000161009	ENSMUSG00000027774	Gfm1	G elongation factor, mitochondrial 1 [Source:MGI Symbol;Acc:MGI:107339]	3:67430116-67458805	1971	67	3	1	2.29837	0.0879456	0.0377929	2.29837	0.0628692	5.19212	4.44677e-23	3.29401e-21	UP
ENSMUST00000139192	ENSMUSG00000030929	Eri2	exoribonuclease 2 [Source:MGI Symbol;Acc:MGI:1918401]	7:119783844-119793959	3286	57	0	1	1.17284	0	0.0226688	1.17284	0.0113344	6.69316	4.45266e-23	3.29532e-21	UP
ENSMUST00000001043	ENSMUSG00000001017	Chtop	chromatin target of PRMT1 [Source:MGI Symbol;Acc:MGI:1913761]	3:90498956-90509451	3257	98	11	7	2.03442	0.195161	0.160121	2.03442	0.177641	3.51758	4.50885e-23	3.33102e-21	UP
ENSMUST00000028881	ENSMUSG00000027398	Il1b	interleukin 1 beta [Source:MGI Symbol;Acc:MGI:96543]	2:129364570-129371139	1356	36473	22947	2389	1818.63	977.873	131.252	1818.63	554.562	1.71343	4.75719e-23	3.51138e-21	UP
ENSMUST00000109116	ENSMUSG00000027514	Zbp1	Z-DNA binding protein 1 [Source:MGI Symbol;Acc:MGI:1927449]	2:173213735-173218910	770	595	291	51	52.2468	21.8383	4.93429	52.2468	13.3863	1.96459	4.86979e-23	3.585e-21	UP
ENSMUST00000201615	ENSMUSG00000037795	N4bp2	NEDD4 binding protein 2 [Source:MGI Symbol;Acc:MGI:2684414]	5:65764120-65817284	4767	151	0	44	2.14173	0	0.687639	2.14173	0.34382	2.63905	5.41278e-23	3.98123e-21	UP
ENSMUST00000154080	ENSMUSG00000002064	Sdf2	stromal cell derived factor 2 [Source:MGI Symbol;Acc:MGI:108019]	11:78250421-78255496	964	131	19	16	9.18815	1.13894	1.23652	9.18815	1.18773	2.95157	6.04193e-23	4.43229e-21	UP
ENSMUST00000167924	ENSMUSG00000024401	Tnf	tumor necrosis factor [Source:MGI Symbol;Acc:MGI:104798]	17:35199507-35202004	1462	147	47	0	6.79836	1.85766	0	6.79836	0.928831	2.8717	6.11226e-23	4.47995e-21	UP
ENSMUST00000199944	ENSMUSG00000104713	Gbp6	guanylate binding protein 6 [Source:MGI Symbol;Acc:MGI:2140937]	5:105272413-105293698	4243	838	382	123	13.3538	5.20243	2.15964	13.3538	3.68103	1.85907	6.4382e-23	4.69416e-21	UP
ENSMUST00000028880	ENSMUSG00000027397	Slc20a1	solute carrier family 20, member 1 [Source:MGI Symbol;Acc:MGI:108392]	2:129198764-129211616	3316	166	41	16	3.38475	0.714464	0.359471	3.38475	0.536968	2.65614	6.50627e-23	4.73966e-21	UP
ENSMUST00000128336	ENSMUSG00000018899	Irf1	interferon regulatory factor 1 [Source:MGI Symbol;Acc:MGI:96590]	11:53770071-53776378	943	1340	462	368	96.0786	28.3104	29.0727	96.0786	28.6916	1.74359	6.54893e-23	4.76244e-21	UP
ENSMUST00000133026	ENSMUSG00000003847	Nfat5	nuclear factor of activated T cells 5 [Source:MGI Symbol;Acc:MGI:1859333]	8:107293470-107379517	13443	446	103	129	2.24322	0.44275	0.714898	2.24322	0.578824	1.95437	6.72566e-23	4.88671e-21	UP
ENSMUST00000105734	ENSMUSG00000078495	Zfp984	zinc finger protein 984 [Source:MGI Symbol;Acc:MGI:3651978]	4:147753974-147809788	2729	173	35	25	4.28624	0.741107	0.682484	4.28624	0.711796	2.59018	7.0012e-23	5.08249e-21	UP
ENSMUST00000215472	ENSMUSG00000000204	Slfn4	schlafen 4 [Source:MGI Symbol;Acc:MGI:1329010]	11:83176603-83190209	1830	1536	945	66	56.751	29.8399	2.68684	56.751	16.2634	1.80302	9.82191e-23	7.081e-21	UP
ENSMUST00000138927	ENSMUSG00000022186	Oxct1	3-oxoacid CoA transferase 1 [Source:MGI Symbol;Acc:MGI:1914291]	15:4026684-4153963	1743	187	0	65	7.254	0	2.77822	7.254	1.38911	2.38462	9.87101e-23	7.11027e-21	UP
ENSMUST00000137997	ENSMUSG00000020716	Nf1	neurofibromin 1 [Source:MGI Symbol;Acc:MGI:97306]	11:79546308-79580048	4133	217	69	21	3.54999	0.964719	0.378528	3.54999	0.671623	2.40209	1.05191e-22	7.55757e-21	UP
ENSMUST00000038886	ENSMUSG00000038067	Csf3	colony stimulating factor 3 (granulocyte) [Source:MGI Symbol;Acc:MGI:1339751]	11:98701263-98703629	1413	1555	1006	25	74.4084	41.1407	1.31812	74.4084	21.2294	1.8094	1.11471e-22	7.99507e-21	UP
ENSMUST00000102767	ENSMUSG00000036249	Rbm43	RNA binding motif protein 43 [Source:MGI Symbol;Acc:MGI:1918934]	2:51924448-51935007	2057	175	42	21	5.75223	1.17987	0.760552	5.75223	0.970213	2.56775	1.25486e-22	8.97711e-21	UP
ENSMUST00000062317	ENSMUSG00000045180	Shroom2	shroom family member 2 [Source:MGI Symbol;Acc:MGI:107194]	X:152609992-152769465	6997	166	60	0	1.60409	0.495513	0	1.60409	0.247756	2.69476	1.30615e-22	9.33609e-21	UP
ENSMUST00000168015	ENSMUSG00000002227	Mov10	Moloney leukemia virus 10 [Source:MGI Symbol;Acc:MGI:97054]	3:104794836-104818305	3460	96	16	2	1.87599	0.267209	0.0430577	1.87599	0.155133	3.59607	1.44023e-22	1.02769e-20	UP
ENSMUST00000037472	ENSMUSG00000035545	Leng8	leukocyte receptor cluster (LRC) member 8 [Source:MGI Symbol;Acc:MGI:2142195]	7:4137049-4148177	5105	953	164	398	12.6221	1.85637	5.80813	12.6221	3.83225	1.71968	1.65838e-22	1.17932e-20	UP
ENSMUST00000132311	ENSMUSG00000015093	Clic3	chloride intracellular channel 3 [Source:MGI Symbol;Acc:MGI:1916704]	2:25456897-25458683	734	104	11	11	9.58011	0.865995	1.11645	9.58011	0.991221	3.27276	1.83334e-22	1.30264e-20	UP
ENSMUST00000130864	ENSMUSG00000041642	Kif21b	kinesin family member 21B [Source:MGI Symbol;Acc:MGI:109234]	1:136131430-136177998	9254	284	27	100	2.07502	0.168595	0.805048	2.07502	0.486822	2.09166	1.93559e-22	1.37063e-20	UP
ENSMUST00000070989	ENSMUSG00000064302	Clasp1	CLIP associating protein 1 [Source:MGI Symbol;Acc:MGI:1923957]	1:118389058-118609432	7767	192	3	67	1.6714	0.0223176	0.642643	1.6714	0.332481	2.32972	1.95568e-22	1.38368e-20	UP
ENSMUST00000057935	ENSMUSG00000050144	Slc25a44	solute carrier family 25, member 44 [Source:MGI Symbol;Acc:MGI:2444391]	3:88410499-88425139	3577	424	186	44	8.01458	3.00477	0.916404	8.01458	1.96059	2.03134	2.12552e-22	1.49878e-20	UP
ENSMUST00000091146	ENSMUSG00000039844	Rapgef1	Rap guanine nucleotide exchange factor (GEF) 1 [Source:MGI Symbol;Acc:MGI:104580]	2:29619741-29740363	6212	202	46	34	2.19863	0.427901	0.407758	2.19863	0.41783	2.39562	2.18669e-22	1.53931e-20	UP
ENSMUST00000187183	ENSMUSG00000095620	2010005H15Rik	RIKEN cDNA 2010005H15 gene [Source:MGI Symbol;Acc:MGI:1924020]	16:36221468-36257444	639	216	83	9	22.8553	7.50573	1.04929	22.8553	4.27751	2.41769	2.43819e-22	1.71347e-20	UP
ENSMUST00000084519	ENSMUSG00000042055	Wdr11	WD repeat domain 11 [Source:MGI Symbol;Acc:MGI:1920230]	7:129591863-129635738	4550	95	4	13	1.41171	0.0507958	0.212847	1.41171	0.131821	3.42079	2.57861e-22	1.80911e-20	UP
ENSMUST00000121744	ENSMUSG00000030650	Tmc5	transmembrane channel-like gene family 5 [Source:MGI Symbol;Acc:MGI:1921674]	7:118600170-118675078	3533	147	49	0	2.81325	0.801433	0	2.81325	0.400716	2.81158	2.92378e-22	2.04784e-20	UP
ENSMUST00000075433	ENSMUSG00000058427	Cxcl2	chemokine (C-X-C motif) ligand 2 [Source:MGI Symbol;Acc:MGI:1340094]	5:90903873-90905938	1109	67263	39609	7815	4100.89	2063.85	524.985	4100.89	1294.42	1.66363	3.04657e-22	2.13028e-20	UP
ENSMUST00000173363	ENSMUSG00000024309	Pfdn6	prefoldin subunit 6 [Source:MGI Symbol;Acc:MGI:95908]	17:33938923-33940304	871	80	3	7	6.21023	0.199013	0.598753	6.21023	0.398883	3.96061	3.05594e-22	2.13505e-20	UP
ENSMUST00000151452	ENSMUSG00000026991	Pkp4	plakophilin 4 [Source:MGI Symbol;Acc:MGI:109281]	2:59322616-59355205	2505	152	19	30	4.1027	0.438299	0.892195	4.1027	0.665247	2.62461	3.48084e-22	2.42583e-20	UP
ENSMUST00000098478	ENSMUSG00000002963	Pnkp	polynucleotide kinase 3'- phosphatase [Source:MGI Symbol;Acc:MGI:1891698]	7:44857342-44862649	1550	58	1	1	2.53006	0.0372776	0.0480579	2.53006	0.0426677	5.88988	3.4959e-22	2.43227e-20	UP
ENSMUST00000151465	ENSMUSG00000027900	Dram2	DNA-damage regulated autophagy modulator 2 [Source:MGI Symbol;Acc:MGI:1914421]	3:106547881-106570785	691	58	1	1	5.67524	0.0836183	0.1078	5.67524	0.0957091	5.88988	3.4959e-22	2.43227e-20	UP
ENSMUST00000088646	ENSMUSG00000045962	Wnk1	WNK lysine deficient protein kinase 1 [Source:MGI Symbol;Acc:MGI:2442092]	6:119924621-120037659	8364	2134	679	706	17.251	4.69107	6.2884	17.251	5.48973	1.65187	3.91443e-22	2.71668e-20	UP
ENSMUST00000057567	ENSMUSG00000044103	Il1f9	interleukin 1 family, member 9 [Source:MGI Symbol;Acc:MGI:2449929]	2:24186476-24193568	1648	2909	1907	109	119.349	66.8666	4.92743	119.349	35.897	1.73325	4.13392e-22	2.85244e-20	UP
ENSMUST00000100185	ENSMUSG00000017715	Pgs1	phosphatidylglycerophosphate synthase 1 [Source:MGI Symbol;Acc:MGI:1921701]	11:118000795-118023925	1953	61	2	1	2.11183	0.0591708	0.0381412	2.11183	0.048656	5.43973	4.1338e-22	2.85244e-20	UP
ENSMUST00000103442	ENSMUSG00000076633	Ighv5-2	immunoglobulin heavy variable 5-2 [Source:MGI Symbol;Acc:MGI:4439893]	12:113578504-113578990	350	51	0	0	9.85221	0	0	9.85221	0	Inf	4.34808e-22	2.99527e-20	UP
ENSMUST00000169534	ENSMUSG00000054892	Txk	TXK tyrosine kinase [Source:MGI Symbol;Acc:MGI:102960]	5:72695978-72736602	2344	72	8	0	2.07686	0.197227	0	2.07686	0.0986134	4.39648	4.58026e-22	3.15261e-20	UP
ENSMUST00000106413	ENSMUSG00000020792	Exoc7	exocyst complex component 7 [Source:MGI Symbol;Acc:MGI:1859270]	11:116288001-116306734	3298	144	48	0	2.95219	0.84102	0	2.95219	0.42051	2.81157	4.84162e-22	3.32977e-20	UP
ENSMUST00000209396	ENSMUSG00000038482	Tfdp1	transcription factor Dp 1 [Source:MGI Symbol;Acc:MGI:101934]	8:13338768-13378442	2421	180	70	0	5.02701	1.67078	0	5.02701	0.835391	2.58918	4.91588e-22	3.37806e-20	UP
ENSMUST00000039419	ENSMUSG00000036334	Igsf10	immunoglobulin superfamily, member 10 [Source:MGI Symbol;Acc:MGI:1923481]	3:59316735-59344256	10084	220	48	45	1.47511	0.275058	0.332454	1.47511	0.303756	2.27984	5.63824e-22	3.8586e-20	UP
ENSMUST00000124610	ENSMUSG00000039753	Fbxl5	F-box and leucine-rich repeat protein 5 [Source:MGI Symbol;Acc:MGI:2152883]	5:43750606-43782102	2306	886	467	92	25.9781	11.7024	2.97221	25.9781	7.33729	1.82398	5.72501e-22	3.91477e-20	UP
ENSMUST00000027061	ENSMUSG00000025929	Il17a	interleukin 17A [Source:MGI Symbol;Acc:MGI:107364]	1:20730905-20734496	1171	208	53	33	12.0099	2.61536	2.09949	12.0099	2.35742	2.34894	6.11638e-22	4.17898e-20	UP
ENSMUST00000032260	ENSMUSG00000030157	Clec2d	C-type lectin domain family 2, member d [Source:MGI Symbol;Acc:MGI:2135589]	6:129180615-129186534	1213	681	328	85	37.9594	15.6253	5.22044	37.9594	10.4229	1.8647	6.3144e-22	4.31075e-20	UP
ENSMUST00000168529	ENSMUSG00000032872	Cyb5r4	cytochrome b5 reductase 4 [Source:MGI Symbol;Acc:MGI:2386848]	9:87022014-87077774	2644	618	160	196	15.8038	3.49684	5.52261	15.8038	4.50973	1.80916	6.37116e-22	4.34595e-20	UP
ENSMUST00000118762	ENSMUSG00000005936	Kctd20	potassium channel tetramerisation domain containing 20 [Source:MGI Symbol;Acc:MGI:1914239]	17:28952436-28969549	3839	956	492	117	16.8373	7.40565	2.27047	16.8373	4.83806	1.79916	7.64425e-22	5.20587e-20	UP
ENSMUST00000103378	ENSMUSG00000076577	Igkv8-30	immunoglobulin kappa chain variable 8-30 [Source:MGI Symbol;Acc:MGI:3642250]	6:70117061-70117620	368	1159	680	82	212.946	106.777	16.6004	212.946	61.6886	1.78741	8.30776e-22	5.64854e-20	UP
ENSMUST00000202714	ENSMUSG00000029924	Slc37a3	solute carrier family 37 (glycerol-3-phosphate transporter), member 3 [Source:MGI Symbol;Acc:MGI:1919394]	6:39335986-39347986	2071	60	1	2	1.95885	0.0278997	0.071936	1.95885	0.0499179	5.29431	8.89374e-22	6.03713e-20	UP
ENSMUST00000173441	ENSMUSG00000024338	Psmb8	proteasome (prosome, macropain) subunit, beta type 8 (large multifunctional peptidase 7) [Source:MGI Symbol;Acc:MGI:1346527]	17:34197721-34200918	815	99	3	17	8.21318	0.212688	1.55398	8.21318	0.883336	3.21691	9.42475e-22	6.3924e-20	UP
ENSMUST00000093984	ENSMUSG00000054672	5830411N06Rik	RIKEN cDNA 5830411N06 gene [Source:MGI Symbol;Acc:MGI:2443685]	7:140247381-140299791	2991	50	0	0	1.13027	0	0	1.13027	0	Inf	1.01071e-21	6.83858e-20	UP
ENSMUST00000037618	ENSMUSG00000039191	Rbpj	recombination signal binding protein for immunoglobulin kappa J region [Source:MGI Symbol;Acc:MGI:96522]	5:53590214-53657362	5459	236	63	43	2.92303	0.66687	0.586827	2.92303	0.626848	2.22128	1.30275e-21	8.75084e-20	UP
ENSMUST00000079476	ENSMUSG00000032691	Nlrp3	NLR family, pyrin domain containing 3 [Source:MGI Symbol;Acc:MGI:2653833]	11:59541568-59566955	3933	6273	2973	1391	107.841	43.6804	26.3483	107.841	35.0144	1.62289	1.50602e-21	1.00597e-19	UP
ENSMUST00000107230	ENSMUSG00000059049	Frem1	Fras1 related extracellular matrix protein 1 [Source:MGI Symbol;Acc:MGI:2670972]	4:82897927-83052339	9690	150	53	0	1.04665	0.316056	0	1.04665	0.158028	2.72752	1.64123e-21	1.09453e-19	UP
ENSMUST00000156404	ENSMUSG00000073684	Faap20	Fanconi anemia core complex associated protein 20 [Source:MGI Symbol;Acc:MGI:1914763]	4:155250696-155256448	655	81	4	8	8.36132	0.352856	0.909929	8.36132	0.631393	3.72712	1.66293e-21	1.10724e-19	UP
ENSMUST00000144178	ENSMUSG00000085498	Gm14023	predicted gene 14023 [Source:MGI Symbol;Acc:MGI:3650639]	2:129297370-129307826	1781	724	346	103	27.4858	11.2261	4.30847	27.4858	7.76727	1.82321	1.73775e-21	1.15522e-19	UP
ENSMUST00000053969	ENSMUSG00000042700	Sipa1l1	signal-induced proliferation-associated 1 like 1 [Source:MGI Symbol;Acc:MGI:2443679]	12:82311349-82451782	7488	784	408	87	7.0792	3.14855	0.865569	7.0792	2.00706	1.8185	1.98694e-21	1.31877e-19	UP
ENSMUST00000163300	ENSMUSG00000048076	Arf1	ADP-ribosylation factor 1 [Source:MGI Symbol;Acc:MGI:99431]	11:59211412-59228162	1991	733	342	114	24.8924	9.92593	4.26562	24.8924	7.09577	1.81067	2.0924e-21	1.38657e-19	UP
ENSMUST00000176222	ENSMUSG00000032089	Il10ra	interleukin 10 receptor, alpha [Source:MGI Symbol;Acc:MGI:96538]	9:45254527-45269146	2799	279	141	0	6.7396	2.91093	0	6.7396	1.45547	2.21118	2.17786e-21	1.44206e-19	UP
ENSMUST00000026449	ENSMUSG00000025383	Il23a	interleukin 23, alpha subunit p19 [Source:MGI Symbol;Acc:MGI:1932410]	10:128296139-128298084	1360	403	203	24	20.0355	8.62527	1.31471	20.0355	4.96999	2.01124	2.46007e-21	1.6225e-19	UP
ENSMUST00000043400	ENSMUSG00000033508	Asprv1	aspartic peptidase, retroviral-like 1 [Source:MGI Symbol;Acc:MGI:1915105]	6:86628164-86629710	1547	3465	2403	76	151.442	89.7593	3.65993	151.442	46.7096	1.69697	2.66987e-21	1.75534e-19	UP
ENSMUST00000112028	ENSMUSG00000025198	Erlin1	ER lipid raft associated 1 [Source:MGI Symbol;Acc:MGI:2387613]	19:44034944-44069785	3136	223	80	20	4.80797	1.47411	0.475117	4.80797	0.974616	2.30252	2.72066e-21	1.78732e-19	UP
ENSMUST00000130169	ENSMUSG00000029577	Ube3b	ubiquitin protein ligase E3B [Source:MGI Symbol;Acc:MGI:1891295]	5:114380826-114421168	4888	138	47	0	1.9089	0.555626	0	1.9089	0.277813	2.78055	2.95785e-21	1.93481e-19	UP
ENSMUST00000127205	ENSMUSG00000020780	Srp68	signal recognition particle 68 [Source:MGI Symbol;Acc:MGI:1917447]	11:116245166-116274217	1979	216	35	57	7.37976	1.02197	2.14574	7.37976	1.58386	2.22013	3.12328e-21	2.03901e-19	UP
ENSMUST00000194350	ENSMUSG00000076695	Ighv1-18	immunoglobulin heavy variable V1-18 [Source:MGI Symbol;Acc:MGI:4439780]	12:114682632-114683065	351	313	100	60	60.2936	16.4629	12.7348	60.2936	14.5988	2.04615	3.15136e-21	2.05574e-19	UP
ENSMUST00000101554	ENSMUSG00000020456	Ogdh	oxoglutarate (alpha-ketoglutarate) dehydrogenase (lipoamide) [Source:MGI Symbol;Acc:MGI:1098267]	11:6291666-6356578	4106	2023	1228	177	33.3128	17.2821	3.21147	33.3128	10.2468	1.70091	3.16724e-21	2.06449e-19	UP
ENSMUST00000077088	ENSMUSG00000030254	Rad18	RAD18 E3 ubiquitin protein ligase [Source:MGI Symbol;Acc:MGI:1890476]	6:112619850-112696686	2577	55	2	0	1.44304	0.044843	0	1.44304	0.0224215	6.00808	3.74481e-21	2.42021e-19	UP
ENSMUST00000147651	ENSMUSG00000019689	Fmc1	formation of mitochondrial complex V assembly factor 1 [Source:MGI Symbol;Acc:MGI:1913367]	6:38533502-38539448	500	55	2	0	7.43742	0.231121	0	7.43742	0.11556	6.00808	3.74481e-21	2.42021e-19	UP
ENSMUST00000168401	ENSMUSG00000015568	Lpl	lipoprotein lipase [Source:MGI Symbol;Acc:MGI:96820]	8:68880555-68907448	1900	55	1	1	1.95722	0.0304107	0.0392051	1.95722	0.0348079	5.81325	3.74481e-21	2.42021e-19	UP
ENSMUST00000174302	ENSMUSG00000020923	Ubtf	upstream binding transcription factor, RNA polymerase I [Source:MGI Symbol;Acc:MGI:98512]	11:102304560-102319096	4692	360	58	129	5.18774	0.71431	2.04825	5.18774	1.38128	1.9091	4.10948e-21	2.64974e-19	UP
ENSMUST00000080138	ENSMUSG00000033701	Acbd6	acyl-Coenzyme A binding domain containing 6 [Source:MGI Symbol;Acc:MGI:1919732]	1:155558120-155572288	993	223	78	23	15.1841	4.53904	1.72551	15.1841	3.13228	2.27728	4.39347e-21	2.83067e-19	UP
ENSMUST00000138486	ENSMUSG00000074813	Gm14005	predicted gene 14005 [Source:MGI Symbol;Acc:MGI:3652191]	2:128372106-128429186	415	261	123	7	42.5232	17.1266	1.25666	42.5232	9.19164	2.20986	4.62795e-21	2.97945e-19	UP
ENSMUST00000051264	ENSMUSG00000047798	Cd300lf	CD300 molecule like family member F [Source:MGI Symbol;Acc:MGI:2442359]	11:115116214-115133992	1864	590	317	47	21.4013	9.8272	1.87846	21.4013	5.85283	1.87049	4.80812e-21	3.09069e-19	UP
ENSMUST00000038336	ENSMUSG00000038725	Pkhd1l1	polycystic kidney and hepatic disease 1-like 1 [Source:MGI Symbol;Acc:MGI:2183153]	15:44457553-44597137	12741	849	560	0	4.50544	2.5398	0	4.50544	1.2699	1.82695	5.04345e-21	3.23698e-19	UP
ENSMUST00000146968	ENSMUSG00000058486	Wdr91	WD repeat domain 91 [Source:MGI Symbol;Acc:MGI:2141558]	6:34880426-34910876	2569	48	0	0	1.26332	0	0	1.26332	0	Inf	5.52387e-21	3.53447e-19	UP
ENSMUST00000114482	ENSMUSG00000026981	Il1rn	interleukin 1 receptor antagonist [Source:MGI Symbol;Acc:MGI:96547]	2:24345310-24350936	1986	2158	1438	91	73.4693	41.8404	3.41361	73.4693	22.627	1.6991	6.39093e-21	4.06748e-19	UP
ENSMUST00000205156	ENSMUSG00000030208	Emp1	epithelial membrane protein 1 [Source:MGI Symbol;Acc:MGI:107941]	6:135362545-135383173	2911	396	229	0	9.19785	4.54578	0	9.19785	2.27289	2.01677	6.42949e-21	4.08891e-19	UP
ENSMUST00000118163	ENSMUSG00000041268	Dmxl2	Dmx-like 2 [Source:MGI Symbol;Acc:MGI:2444630]	9:54365158-54501626	10614	1645	699	412	10.479	3.80552	2.8918	10.479	3.34866	1.64585	7.38061e-21	4.67601e-19	UP
ENSMUST00000167161	ENSMUSG00000003779	Kif20a	kinesin family member 20A [Source:MGI Symbol;Acc:MGI:1201682]	18:34624624-34633265	3565	288	3	134	5.46219	0.0486229	2.80023	5.46219	1.42443	1.9391	7.69381e-21	4.86706e-19	UP
ENSMUST00000121839	ENSMUSG00000066129	Kndc1	kinase non-catalytic C-lobe domain (KIND) containing 1 [Source:MGI Symbol;Acc:MGI:1923734]	7:139894839-139914452	2210	54	1	1	1.65211	0.0261449	0.0337058	1.65211	0.0299253	5.7868	8.30502e-21	5.24974e-19	UP
ENSMUST00000108612	ENSMUSG00000078812	Eif5a	eukaryotic translation initiation factor 5A [Source:MGI Symbol;Acc:MGI:106248]	11:69916720-69920940	1259	704	244	192	37.8077	11.199	11.3612	37.8077	11.2801	1.7449	9.45454e-21	5.95835e-19	UP
ENSMUST00000125484	ENSMUSG00000076671	Ighv13-2	immunoglobulin heavy variable 13-2 [Source:MGI Symbol;Acc:MGI:3705861]	12:114357759-114358218	359	122	36	2	22.9774	5.7946	0.414985	22.9774	3.10479	2.88765	9.98923e-21	6.28585e-19	UP
ENSMUST00000077820	ENSMUSG00000060183	Cxcl11	chemokine (C-X-C motif) ligand 11 [Source:MGI Symbol;Acc:MGI:1860203]	5:92359547-92363277	1581	80	14	0	3.42132	0.51169	0	3.42132	0.255845	3.74121	1.25961e-20	7.89061e-19	UP
ENSMUST00000028640	ENSMUSG00000057147	Dph6	diphthamine biosynthesis 6 [Source:MGI Symbol;Acc:MGI:1913882]	2:114516416-114654953	2632	47	0	0	1.20738	0	0	1.20738	0	Inf	1.29886e-20	8.09404e-19	UP
ENSMUST00000145745	ENSMUSG00000025728	Pigq	phosphatidylinositol glycan anchor biosynthesis, class Q [Source:MGI Symbol;Acc:MGI:1333114]	17:25936853-25942862	679	47	0	0	4.68017	0	0	4.68017	0	Inf	1.29886e-20	8.09404e-19	UP
ENSMUST00000155621	ENSMUSG00000063235	Ptpmt1	protein tyrosine phosphatase, mitochondrial 1 [Source:MGI Symbol;Acc:MGI:1913711]	2:90910994-90917596	744	47	0	0	4.27129	0	0	4.27129	0	Inf	1.29886e-20	8.09404e-19	UP
ENSMUST00000170865	ENSMUSG00000022019	Tdrd3	tudor domain containing 3 [Source:MGI Symbol;Acc:MGI:2444023]	14:87416666-87545373	2530	47	0	0	1.25606	0	0	1.25606	0	Inf	1.29886e-20	8.09404e-19	UP
ENSMUST00000016397	ENSMUSG00000016253	Nelfcd	negative elongation factor complex member C/D, Th1l [Source:MGI Symbol;Acc:MGI:1926424]	2:174415851-174427502	2280	72	6	4	2.13516	0.152079	0.130684	2.13516	0.141381	3.91668	1.31108e-20	8.13987e-19	UP
ENSMUST00000009713	ENSMUSG00000009569	Mkl2	MKL/myocardin-like 2 [Source:MGI Symbol;Acc:MGI:3050795]	16:13256481-13415063	5815	271	69	64	3.15103	0.685672	0.819938	3.15103	0.752805	2.06548	1.3381e-20	8.28917e-19	UP
ENSMUST00000010286	ENSMUSG00000010142	Tnfrsf13b	tumor necrosis factor receptor superfamily, member 13b [Source:MGI Symbol;Acc:MGI:1889411]	11:61126755-61149372	2556	423	32	198	11.1896	0.723451	5.77104	11.1896	3.24724	1.78487	1.33771e-20	8.28917e-19	UP
ENSMUST00000012440	ENSMUSG00000012296	Tjap1	tight junction associated protein 1 [Source:MGI Symbol;Acc:MGI:1921344]	17:46257871-46283010	2426	155	26	30	4.3199	0.619292	0.921249	4.3199	0.77027	2.48756	1.38846e-20	8.58844e-19	UP
ENSMUST00000213003	ENSMUSG00000010936	Vac14	Vac14 homolog (S. cerevisiae) [Source:MGI Symbol;Acc:MGI:2157980]	8:110618585-110720396	3140	100	25	0	2.1533	0.460071	0	2.1533	0.230035	3.22662	1.44217e-20	8.91408e-19	UP
ENSMUST00000059372	ENSMUSG00000048911	Rnf24	ring finger protein 24 [Source:MGI Symbol;Acc:MGI:1261771]	2:131298064-131352881	5978	112	31	1	1.26677	0.299659	0.0124606	1.26677	0.15606	3.02098	1.55039e-20	9.5547e-19	UP
ENSMUST00000150258	ENSMUSG00000020097	Sgpl1	sphingosine phosphate lyase 1 [Source:MGI Symbol;Acc:MGI:1261415]	10:61098645-61147644	4361	2533	1746	85	39.272	23.1353	1.45205	39.272	12.2937	1.67559	1.57272e-20	9.68523e-19	UP
ENSMUST00000107816	ENSMUSG00000027776	Il12a	interleukin 12a [Source:MGI Symbol;Acc:MGI:96539]	3:68691424-68698543	1268	540	339	0	28.7944	15.4489	0	28.7944	7.72444	1.89829	1.58172e-20	9.73343e-19	UP
ENSMUST00000025338	ENSMUSG00000024462	Gabbr1	gamma-aminobutyric acid (GABA) B receptor, 1 [Source:MGI Symbol;Acc:MGI:1860139]	17:37045966-37075067	5248	162	62	3	2.08716	0.682672	0.0425818	2.08716	0.362627	2.52498	1.61325e-20	9.92021e-19	UP
ENSMUST00000199195	ENSMUSG00000010406	Mrpl52	mitochondrial ribosomal protein L52 [Source:MGI Symbol;Acc:MGI:1916086]	14:54426930-54429749	463	200	72	17	29.2068	8.98601	2.73541	29.2068	5.86071	2.31715	1.7863e-20	1.09178e-18	UP
ENSMUST00000201372	ENSMUSG00000037373	Ctbp1	C-terminal binding protein 1 [Source:MGI Symbol;Acc:MGI:1201685]	5:33250858-33274979	768	53	1	1	4.66605	0.0752347	0.0969919	4.66605	0.0861133	5.75982	1.84744e-20	1.12691e-18	UP
ENSMUST00000203265	ENSMUSG00000029810	Tmem176b	transmembrane protein 176B [Source:MGI Symbol;Acc:MGI:1916348]	6:48835447-48840748	733	371	156	53	34.2219	12.298	5.38673	34.2219	8.84239	1.95241	1.90681e-20	1.16059e-18	UP
ENSMUST00000039734	ENSMUSG00000015127	Unkl	unkempt family like zinc finger [Source:MGI Symbol;Acc:MGI:1921404]	17:25188397-25234443	4779	374	217	0	5.29137	2.62384	0	5.29137	1.31192	2.01196	1.92742e-20	1.17228e-18	UP
ENSMUST00000111222	ENSMUSG00000048058	Ldlrad3	low density lipoprotein receptor class A domain containing 3 [Source:MGI Symbol;Acc:MGI:2138856]	2:101950203-102186358	3710	56	4	0	1.02058	0.0622968	0	1.02058	0.0311484	5.03408	1.9584e-20	1.18939e-18	UP
ENSMUST00000219178	ENSMUSG00000112023	Lilr4b	leukocyte immunoglobulin-like receptor, subfamily B, member 4B [Source:MGI Symbol;Acc:MGI:102702]	10:51480676-51486193	3966	2579	1231	586	43.9675	17.9358	11.0076	43.9675	14.4717	1.6032	2.43186e-20	1.47266e-18	UP
ENSMUST00000182593	ENSMUSG00000040225	Prrc2c	proline-rich coiled-coil 2C [Source:MGI Symbol;Acc:MGI:1913754]	1:162672889-162740481	9022	479	296	0	3.58977	1.89585	0	3.58977	0.947927	1.92104	2.59174e-20	1.56834e-18	UP
ENSMUST00000223398	ENSMUSG00000034617	Mtrr	5-methyltetrahydrofolate-homocysteine methyltransferase reductase [Source:MGI Symbol;Acc:MGI:1891037]	13:68561363-68582104	3861	85	12	5	1.48852	0.179596	0.0964865	1.48852	0.138041	3.43071	2.78563e-20	1.68323e-18	UP
ENSMUST00000135188	ENSMUSG00000040249	Lrp1	low density lipoprotein receptor-related protein 1 [Source:MGI Symbol;Acc:MGI:96828]	10:127538599-127539597	763	867	228	324	76.8296	17.2674	31.6351	76.8296	24.4512	1.65175	2.8516e-20	1.71813e-18	UP
ENSMUST00000176435	ENSMUSG00000035394	Cfap53	cilia and flagella associated protein 53 [Source:MGI Symbol;Acc:MGI:1921703]	18:74283122-74359984	2086	61	3	2	1.97718	0.0830972	0.0714187	1.97718	0.077258	4.67762	2.9783e-20	1.79189e-18	UP
ENSMUST00000122958	ENSMUSG00000063889	Crem	cAMP responsive element modulator [Source:MGI Symbol;Acc:MGI:88495]	18:3266356-3299559	2254	46	0	0	1.37986	0	0	1.37986	0	Inf	3.06601e-20	1.83804e-18	UP
ENSMUST00000154662	ENSMUSG00000056004	9330182L06Rik	RIKEN cDNA 9330182L06 gene [Source:MGI Symbol;Acc:MGI:2443264]	5:9266175-9461486	2909	46	0	0	1.06917	0	0	1.06917	0	Inf	3.06601e-20	1.83804e-18	UP
ENSMUST00000160961	ENSMUSG00000036636	Clcn7	chloride channel, voltage-sensitive 7 [Source:MGI Symbol;Acc:MGI:1347048]	17:25136622-25162098	3983	1613	1158	0	27.3815	16.8002	0	27.3815	8.4001	1.70473	3.20237e-20	1.91841e-18	UP
ENSMUST00000103359	ENSMUSG00000096833	Igkv4-55	immunoglobulin kappa variable 4-55 [Source:MGI Symbol;Acc:MGI:2686370]	6:69607275-69607828	379	349	179	19	62.2615	27.2916	3.73477	62.2615	15.5132	2.00484	3.4781e-20	2.07764e-18	UP
ENSMUST00000111991	ENSMUSG00000032480	Dhx30	DEAH (Asp-Glu-Ala-His) box polypeptide 30 [Source:MGI Symbol;Acc:MGI:1920081]	9:110084322-110117411	3829	163	58	8	2.8783	0.875305	0.155655	2.8783	0.51548	2.48123	3.8235e-20	2.27746e-18	UP
ENSMUST00000112617	ENSMUSG00000025260	Hsd17b10	hydroxysteroid (17-beta) dehydrogenase 10 [Source:MGI Symbol;Acc:MGI:1333871]	X:152001845-152004442	992	55	2	1	3.7487	0.116492	0.0750905	3.7487	0.0957914	5.29035	4.27162e-20	2.53176e-18	UP
ENSMUST00000205909	ENSMUSG00000108414	Snhg1	small nucleolar RNA host gene 1 [Source:MGI Symbol;Acc:MGI:3763743]	19:8724005-8726443	709	220	81	23	20.9802	6.6017	2.41669	20.9802	4.5092	2.21809	4.26902e-20	2.53176e-18	UP
ENSMUST00000107344	ENSMUSG00000001017	Chtop	chromatin target of PRMT1 [Source:MGI Symbol;Acc:MGI:1913761]	3:90498956-90509452	2972	70	10	0	1.59252	0.194435	0	1.59252	0.0972174	4.03396	5.09846e-20	3.00902e-18	UP
ENSMUST00000090246	ENSMUSG00000050931	Sgms2	sphingomyelin synthase 2 [Source:MGI Symbol;Acc:MGI:1921692]	3:131318985-131344933	5801	2705	1632	335	31.5281	16.2567	4.30221	31.5281	10.2795	1.61687	6.24889e-20	3.66986e-18	UP
ENSMUST00000190617	ENSMUSG00000030577	Cd22	CD22 antigen [Source:MGI Symbol;Acc:MGI:88322]	7:30866263-30880334	3230	60	2	3	1.25597	0.0357772	0.0691855	1.25597	0.0524814	4.58085	6.25493e-20	3.67083e-18	UP
ENSMUST00000070200	ENSMUSG00000056220	Pla2g4a	phospholipase A2, group IVA (cytosolic, calcium-dependent) [Source:MGI Symbol;Acc:MGI:1195256]	1:149829618-149961290	2856	532	67	247	12.5947	1.35561	6.44299	12.5947	3.8993	1.69153	6.74649e-20	3.95654e-18	UP
ENSMUST00000172031	ENSMUSG00000037940	Inpp4b	inositol polyphosphate-4-phosphatase, type II [Source:MGI Symbol;Acc:MGI:2158925]	8:81741306-82127914	8067	189	0	78	1.5841	0	0.720328	1.5841	0.360164	2.13694	7.83893e-20	4.59077e-18	UP
ENSMUST00000001801	ENSMUSG00000001750	Tcirg1	T cell, immune regulator 1, ATPase, H+ transporting, lysosomal V0 protein A3 [Source:MGI Symbol;Acc:MGI:1350931]	19:3896050-3907133	2688	755	168	309	18.9911	3.61157	8.56405	18.9911	6.08781	1.64133	8.13795e-20	4.74926e-18	UP
ENSMUST00000226438	ENSMUSG00000022270	Retreg1	reticulophagy regulator 1 [Source:MGI Symbol;Acc:MGI:1913520]	15:25940826-25973668	2783	893	591	24	21.6956	12.2713	0.642476	21.6956	6.45688	1.74849	8.31608e-20	4.84983e-18	UP
ENSMUST00000067826	ENSMUSG00000055817	Mta3	metastasis associated 3 [Source:MGI Symbol;Acc:MGI:2151172]	17:83706191-83814905	2087	262	40	90	8.48815	1.10751	3.21271	8.48815	2.16011	1.97434	8.41472e-20	4.90393e-18	UP
ENSMUST00000161455	ENSMUSG00000020898	Ctc1	CTS telomere maintenance complex component 1 [Source:MGI Symbol;Acc:MGI:1916214]	11:69015954-69036470	3989	81	4	11	1.37294	0.0579396	0.205433	1.37294	0.131686	3.38209	9.1475e-20	5.32727e-18	UP
ENSMUST00000014981	ENSMUSG00000014837	4931428F04Rik	RIKEN cDNA 4931428F04 gene [Source:MGI Symbol;Acc:MGI:1921606]	8:105280409-105289864	3492	54	4	0	1.04558	0.0661858	0	1.04558	0.0330929	4.98163	9.34289e-20	5.43349e-18	UP
ENSMUST00000100171	ENSMUSG00000026864	Hspa5	heat shock protein 5 [Source:MGI Symbol;Acc:MGI:95835]	2:34772095-34776531	2613	25002	7381	10585	646.947	163.227	301.787	646.947	232.507	1.47637	9.49828e-20	5.52002e-18	UP
ENSMUST00000092723	ENSMUSG00000069729	Arid1b	AT rich interactive domain 1B (SWI-like) [Source:MGI Symbol;Acc:MGI:1926129]	17:4994939-5343505	7150	117	30	7	1.10641	0.242459	0.072939	1.10641	0.157699	2.81064	1.05971e-19	6.13303e-18	UP
ENSMUST00000112920	ENSMUSG00000035437	Rabgap1	RAB GTPase activating protein 1 [Source:MGI Symbol;Acc:MGI:2385139]	2:37452267-37566454	4847	364	62	139	5.07764	0.739151	2.13645	5.07764	1.4378	1.8203	1.11117e-19	6.42197e-18	UP
ENSMUST00000025511	ENSMUSG00000024608	Rps14	ribosomal protein S14 [Source:MGI Symbol;Acc:MGI:98107]	18:60774510-60778546	683	2764	700	1224	273.622	59.2234	133.509	273.622	96.3661	1.50559	1.17204e-19	6.76445e-18	UP
ENSMUST00000029662	ENSMUSG00000028028	Alpk1	alpha-kinase 1 [Source:MGI Symbol;Acc:MGI:1918731]	3:127670310-127780527	4795	71	8	3	1.00115	0.0964129	0.0466046	1.00115	0.0715088	3.8074	1.18698e-19	6.84596e-18	UP
ENSMUST00000079824	ENSMUSG00000063234	Gpr84	G protein-coupled receptor 84 [Source:MGI Symbol;Acc:MGI:1934129]	15:103308236-103310438	1550	1358	956	23	59.2382	35.6404	1.10544	59.2382	18.3729	1.68895	1.20366e-19	6.93735e-18	UP
ENSMUST00000102894	ENSMUSG00000112023	Lilr4b	leukocyte immunoglobulin-like receptor, subfamily B, member 4B [Source:MGI Symbol;Acc:MGI:102702]	10:51480632-51486703	1836	316	139	37	11.6372	4.37481	1.50134	11.6372	2.93807	1.9858	1.22785e-19	7.07187e-18	UP
ENSMUST00000090952	ENSMUSG00000036053	Fmnl2	formin-like 2 [Source:MGI Symbol;Acc:MGI:1918659]	2:52857860-53133804	5414	510	214	103	6.36921	2.28408	1.41732	6.36921	1.8507	1.78304	1.35904e-19	7.80064e-18	UP
ENSMUST00000193838	ENSMUSG00000027737	Slc7a11	solute carrier family 7 (cationic amino acid transporter, y+ system), member 11 [Source:MGI Symbol;Acc:MGI:1347355]	3:50440929-50443605	2677	624	375	36	15.7605	8.09467	1.00186	15.7605	4.54827	1.79292	1.37996e-19	7.91528e-18	UP
ENSMUST00000134462	ENSMUSG00000053291	Rab4b	RAB4B, member RAS oncogene family [Source:MGI Symbol;Acc:MGI:105071]	7:27168427-27178815	1372	375	94	119	18.4804	3.95904	6.46166	18.4804	5.21035	1.82654	1.44155e-19	8.26287e-18	UP
ENSMUST00000100542	ENSMUSG00000022584	Ly6c2	lymphocyte antigen 6 complex, locus C2 [Source:MGI Symbol;Acc:MGI:3712069]	15:75108161-75111970	822	2898	1986	173	238.375	139.612	15.6792	238.375	77.6457	1.61825	1.47083e-19	8.42491e-18	UP
ENSMUST00000166151	ENSMUSG00000063268	Parp10	poly (ADP-ribose) polymerase family, member 10 [Source:MGI Symbol;Acc:MGI:3712326]	15:76233003-76243434	3407	838	466	103	16.6305	7.90368	2.25224	16.6305	5.07796	1.71151	1.50887e-19	8.62715e-18	UP
ENSMUST00000112629	ENSMUSG00000026826	Nr4a2	nuclear receptor subfamily 4, group A, member 2 [Source:MGI Symbol;Acc:MGI:1352456]	2:57106830-57124003	3422	690	52	372	13.6334	0.878084	8.09863	13.6334	4.48836	1.60288	1.51698e-19	8.66554e-18	UP
ENSMUST00000163467	ENSMUSG00000096078	Ighv1-62-2	immunoglobulin heavy variable 1-62-2 [Source:MGI Symbol;Acc:MGI:3644968]	12:115446409-115446710	302	103	29	0	23.0602	5.54882	0	23.0602	2.77441	3.05515	1.54875e-19	8.83495e-18	UP
ENSMUST00000181023	ENSMUSG00000037857	Nufip2	nuclear fragile X mental retardation protein interacting protein 2 [Source:MGI Symbol;Acc:MGI:1915814]	11:77686172-77741921	2318	48	1	0	1.40011	0.0249268	0	1.40011	0.0124634	6.8117	1.60635e-19	9.15107e-18	UP
ENSMUST00000194201	ENSMUSG00000027763	Mbnl1	muscleblind like splicing factor 1 [Source:MGI Symbol;Acc:MGI:1928482]	3:60529031-60629171	4319	421	48	192	6.59071	0.642205	3.31182	6.59071	1.97701	1.73711	1.69301e-19	9.63817e-18	UP
ENSMUST00000174038	ENSMUSG00000041431	Ccnb1	cyclin B1 [Source:MGI Symbol;Acc:MGI:88302]	13:100779678-100786402	1182	44	0	0	2.51694	0	0	2.51694	0	Inf	1.72881e-19	9.80194e-18	UP
ENSMUST00000112298	ENSMUSG00000042121	Ssh1	slingshot protein phosphatase 1 [Source:MGI Symbol;Acc:MGI:2686240]	5:113939765-113993779	5584	218	47	56	2.63964	0.486372	0.747124	2.63964	0.616748	2.09759	1.86754e-19	1.05814e-17	UP
ENSMUST00000108690	ENSMUSG00000069844	Sco1	SCO1 cytochrome c oxidase assembly protein [Source:MGI Symbol;Acc:MGI:106362]	11:67052670-67065331	2186	53	2	1	1.63931	0.0528639	0.0340758	1.63931	0.0434699	5.23693	2.04914e-19	1.15945e-17	UP
ENSMUST00000129305	ENSMUSG00000050627	Gpd1l	glycerol-3-phosphate dehydrogenase 1-like [Source:MGI Symbol;Acc:MGI:1289257]	9:114900438-114909076	2543	53	2	1	1.40917	0.0454426	0.0292921	1.40917	0.0373673	5.23693	2.04914e-19	1.15945e-17	UP
ENSMUST00000202317	ENSMUSG00000058427	Cxcl2	chemokine (C-X-C motif) ligand 2 [Source:MGI Symbol;Acc:MGI:1340094]	5:90903873-90904361	397	1296	859	73	220.723	125.031	13.6988	220.723	69.3651	1.66996	2.27489e-19	1.28458e-17	UP
ENSMUST00000136063	ENSMUSG00000074698	Csnk2a1	casein kinase 2, alpha 1 polypeptide [Source:MGI Symbol;Acc:MGI:88543]	2:152226876-152273340	1559	129	0	42	5.59469	0	2.007	5.59469	1.0035	2.47902	2.30341e-19	1.29981e-17	UP
ENSMUST00000103525	ENSMUSG00000094787	Ighv1-54	immunoglobulin heavy variable V1-54 [Source:MGI Symbol;Acc:MGI:3647133]	12:115193675-115194134	377	184	85	0	32.9998	13.0284	0	32.9998	6.51422	2.34079	2.40534e-19	1.35642e-17	UP
ENSMUST00000045726	ENSMUSG00000040146	Rgl3	ral guanine nucleotide dissociation stimulator-like 3 [Source:MGI Symbol;Acc:MGI:1918996]	9:21971527-21989446	2543	122	28	13	3.24376	0.636242	0.380831	3.24376	0.508536	2.67324	2.55951e-19	1.44141e-17	UP
ENSMUST00000169479	ENSMUSG00000022106	Rcbtb2	regulator of chromosome condensation (RCC1) and BTB (POZ) domain containing protein 2 [Source:MGI Symbol;Acc:MGI:1917200]	14:73151485-73184047	3351	139	0	49	2.80461	0	1.08935	2.80461	0.544677	2.36433	3.00313e-19	1.68443e-17	UP
ENSMUST00000163569	ENSMUSG00000020594	Pum2	pumilio RNA-binding family member 2 [Source:MGI Symbol;Acc:MGI:1931751]	12:8674421-8750001	3560	330	157	33	6.26755	2.54838	0.690591	6.26755	1.61949	1.95236	3.02916e-19	1.69789e-17	UP
ENSMUST00000220121	ENSMUSG00000019978	Epb41l2	erythrocyte membrane protein band 4.1 like 2 [Source:MGI Symbol;Acc:MGI:103009]	10:25441611-25492309	3358	535	326	23	10.7722	5.60988	0.510255	10.7722	3.06007	1.81568	3.10062e-19	1.73679e-17	UP
ENSMUST00000212987	ENSMUSG00000001995	Sipa1l2	signal-induced proliferation-associated 1 like 2 [Source:MGI Symbol;Acc:MGI:2676970]	8:125418076-125569808	6690	319	118	61	3.22403	1.01923	0.679281	3.22403	0.849255	1.92459	3.11033e-19	1.74106e-17	UP
ENSMUST00000199803	ENSMUSG00000027799	Nbea	neurobeachin [Source:MGI Symbol;Acc:MGI:1347075]	3:55625199-55690940	3433	65	4	4	1.2802	0.0673233	0.0867926	1.2802	0.077058	4.05428	3.30229e-19	1.84604e-17	UP
ENSMUST00000187774	ENSMUSG00000038608	Dock10	dedicator of cytokinesis 10 [Source:MGI Symbol;Acc:MGI:2146320]	1:80501553-80665309	6796	604	131	247	6.00921	1.11387	2.70765	6.00921	1.91076	1.65303	3.37581e-19	1.88588e-17	UP
ENSMUST00000188302	ENSMUSG00000041763	Tpp2	tripeptidyl peptidase II [Source:MGI Symbol;Acc:MGI:102724]	1:43934033-43990603	3075	314	182	0	6.90428	3.42012	0	6.90428	1.71006	2.01344	3.48331e-19	1.94334e-17	UP
ENSMUST00000074043	ENSMUSG00000037465	Klf10	Kruppel-like factor 10 [Source:MGI Symbol;Acc:MGI:1101353]	15:38294413-38300706	3044	150	61	1	3.3318	1.15798	0.024471	3.3318	0.591224	2.49453	3.51056e-19	1.95723e-17	UP
ENSMUST00000200430	ENSMUSG00000045078	Rnf216	ring finger protein 216 [Source:MGI Symbol;Acc:MGI:1344349]	5:142992649-143098505	1775	111	14	20	4.22824	0.455764	0.839417	4.22824	0.647591	2.7069	3.53716e-19	1.97074e-17	UP
ENSMUST00000199578	ENSMUSG00000105504	Gbp5	guanylate binding protein 5 [Source:MGI Symbol;Acc:MGI:2429943]	3:142502796-142507344	3507	230	109	10	4.43431	1.796	0.212427	4.43431	1.00421	2.14264	3.5492e-19	1.97614e-17	UP
ENSMUST00000002284	ENSMUSG00000046223	Plaur	plasminogen activator, urokinase receptor [Source:MGI Symbol;Acc:MGI:97612]	7:24462484-24475967	1506	4348	2451	799	195.208	94.0447	39.525	195.208	66.7848	1.54742	3.64513e-19	2.0282e-17	UP
ENSMUST00000133607	ENSMUSG00000029027	Dffb	DNA fragmentation factor, beta subunit [Source:MGI Symbol;Acc:MGI:1196287]	4:153964904-153975051	1634	55	5	0	2.27583	0.176806	0	2.27583	0.0884031	4.68616	3.72349e-19	2.06905e-17	UP
ENSMUST00000209270	ENSMUSG00000046886	Zfp474	zinc finger protein 474 [Source:MGI Symbol;Acc:MGI:1914008]	18:52615982-52639830	2113	55	5	0	1.75992	0.136726	0	1.75992	0.0683628	4.68616	3.72349e-19	2.06905e-17	UP
ENSMUST00000121337	ENSMUSG00000066363	Serpina3f	serine (or cysteine) peptidase inhibitor, clade A, member 3F [Source:MGI Symbol;Acc:MGI:2182838]	12:104214544-104221123	2248	420	242	20	12.6324	6.22063	0.662796	12.6324	3.44171	1.87593	4.04129e-19	2.23969e-17	UP
ENSMUST00000155473	ENSMUSG00000033276	Stk36	serine/threonine kinase 36 [Source:MGI Symbol;Acc:MGI:1920831]	1:74622830-74636086	2874	43	0	0	1.01162	0	0	1.01162	0	Inf	4.12994e-19	2.27974e-17	UP
ENSMUST00000227513	ENSMUSG00000022210	Dhrs4	dehydrogenase/reductase (SDR family) member 4 [Source:MGI Symbol;Acc:MGI:90169]	14:55478906-55487718	762	92	4	18	8.16328	0.303308	1.75982	8.16328	1.03157	2.98431	4.13265e-19	2.27974e-17	UP
ENSMUST00000110512	ENSMUSG00000033213	AA467197	expressed sequence AA467197 [Source:MGI Symbol;Acc:MGI:3034182]	2:122637915-122641085	751	1125	539	247	101.285	41.473	24.5023	101.285	32.9876	1.61843	4.16533e-19	2.29475e-17	UP
ENSMUST00000143423	ENSMUSG00000026981	Il1rn	interleukin 1 receptor antagonist [Source:MGI Symbol;Acc:MGI:96547]	2:24345348-24346354	636	653	388	52	69.4208	35.2526	6.09116	69.4208	20.6719	1.7477	4.48487e-19	2.46267e-17	UP
ENSMUST00000147521	ENSMUSG00000054293	A630033H20Rik	purinergic receptor P2Y, G-protein coupled 10B [Source:MGI Symbol;Acc:MGI:2441814]	X:107148927-107171401	784	50	2	0	4.31205	0.147399	0	4.31205	0.0736993	5.87058	4.66443e-19	2.55456e-17	UP
ENSMUST00000156314	ENSMUSG00000028309	Rnf20	ring finger protein 20 [Source:MGI Symbol;Acc:MGI:1925927]	4:49632060-49650251	2300	50	1	1	1.46985	0.0251218	0.0323869	1.46985	0.0287543	5.67574	4.66443e-19	2.55456e-17	UP
ENSMUST00000196204	ENSMUSG00000079363	Gbp4	guanylate binding protein 4 [Source:MGI Symbol;Acc:MGI:97072]	5:105115767-105139586	4509	610	306	96	9.1471	3.92155	1.58613	9.1471	2.75384	1.73187	5.40673e-19	2.94951e-17	UP
ENSMUST00000131456	ENSMUSG00000023224	Serping1	serine (or cysteine) peptidase inhibitor, clade G, member 1 [Source:MGI Symbol;Acc:MGI:894696]	2:84773131-84775128	903	1071	661	102	80.1928	42.299	8.41517	80.1928	25.3571	1.66109	5.51617e-19	3.00725e-17	UP
ENSMUST00000049519	ENSMUSG00000046879	Irgm1	immunity-related GTPase family M member 1 [Source:MGI Symbol;Acc:MGI:107567]	11:48865245-48871374	2259	713	427	60	21.3406	10.9226	1.97871	21.3406	6.45067	1.72608	5.98219e-19	3.25494e-17	UP
ENSMUST00000005976	ENSMUSG00000005824	Tnfsf14	tumor necrosis factor (ligand) superfamily, member 14 [Source:MGI Symbol;Acc:MGI:1355317]	17:57189492-57194189	1859	350	160	47	12.7298	4.97345	1.88351	12.7298	3.42848	1.89257	6.60529e-19	3.58464e-17	UP
ENSMUST00000101354	ENSMUSG00000004642	Slbp	stem-loop binding protein [Source:MGI Symbol;Acc:MGI:108402]	5:33640055-33652306	1578	184	87	0	7.88397	3.18586	0	7.88397	1.59293	2.30724	6.65655e-19	3.60778e-17	UP
ENSMUST00000169851	ENSMUSG00000032479	Map4	microtubule-associated protein 4 [Source:MGI Symbol;Acc:MGI:97178]	9:109931800-110005739	3446	64	0	8	1.25574	0	0.172955	1.25574	0.0864776	3.86007	6.65248e-19	3.60778e-17	UP
ENSMUST00000109726	ENSMUSG00000021144	Mta1	metastasis associated 1 [Source:MGI Symbol;Acc:MGI:2150037]	12:113098278-113137206	2775	460	198	91	11.208	4.12305	2.44303	11.208	3.28304	1.77142	8.01971e-19	4.34378e-17	UP
ENSMUST00000219175	ENSMUSG00000112148	Lilrb4a	leukocyte immunoglobulin-like receptor, subfamily B, member 4A [Source:MGI Symbol;Acc:MGI:102701]	10:51490963-51496588	2405	359	219	1	10.0928	5.26194	0.0309729	10.0928	2.64646	1.9312	8.27477e-19	4.47614e-17	UP
ENSMUST00000221357	ENSMUSG00000004789	Dlst	dihydrolipoamide S-succinyltransferase (E2 component of 2-oxo-glutarate complex) [Source:MGI Symbol;Acc:MGI:1926170]	12:85110837-85134845	2259	223	86	28	6.67455	2.19987	0.923404	6.67455	1.56164	2.09561	9.19497e-19	4.96427e-17	UP
ENSMUST00000074976	ENSMUSG00000063954	Hist2h2aa2	histone cluster 2, H2aa2 [Source:MGI Symbol;Acc:MGI:2448283]	3:96239749-96240276	528	42	0	0	5.37836	0	0	5.37836	0	Inf	9.90607e-19	5.32755e-17	UP
ENSMUST00000116437	ENSMUSG00000027287	Snap23	synaptosomal-associated protein 23 [Source:MGI Symbol;Acc:MGI:109356]	2:120567697-120601255	2730	42	0	0	1.04021	0	0	1.04021	0	Inf	9.90607e-19	5.32755e-17	UP
ENSMUST00000126699	ENSMUSG00000052423	B4galt3	UDP-Gal:betaGlcNAc beta 1,4-galactosyltransferase, polypeptide 3 [Source:MGI Symbol;Acc:MGI:1928767]	1:171270365-171276895	1758	42	0	0	1.61534	0	0	1.61534	0	Inf	9.90607e-19	5.32755e-17	UP
ENSMUST00000050011	ENSMUSG00000079362	Gm43302	predicted gene 43302 [Source:MGI Symbol;Acc:MGI:5663439]	5:105214907-105293695	4310	321	155	33	5.03571	2.07812	0.570418	5.03571	1.32427	1.927	1.02014e-18	5.48285e-17	UP
ENSMUST00000170994	ENSMUSG00000020628	Trappc12	trafficking protein particle complex 12 [Source:MGI Symbol;Acc:MGI:2445089]	12:28709507-28750377	2818	72	12	1	1.72752	0.246068	0.0264336	1.72752	0.136251	3.66437	1.03318e-18	5.5494e-17	UP
ENSMUST00000175330	ENSMUSG00000093071	Gm25951	predicted gene, 25951 [Source:MGI Symbol;Acc:MGI:5455728]	4:140717043-140717106	64	49	1	1	51.767	0.902816	1.1639	51.767	1.03336	5.64662	1.05367e-18	5.65581e-17	UP
ENSMUST00000001522	ENSMUSG00000001482	Def8	differentially expressed in FDCP 8 [Source:MGI Symbol;Acc:MGI:1346331]	8:123442986-123463270	3214	78	16	0	1.6409	0.287661	0	1.6409	0.14383	3.51205	1.07288e-18	5.75524e-17	UP
ENSMUST00000225413	ENSMUSG00000012296	Tjap1	tight junction associated protein 1 [Source:MGI Symbol;Acc:MGI:1921344]	17:46257874-46263787	2189	131	11	36	4.04631	0.290379	1.2252	4.04631	0.757792	2.41673	1.09066e-18	5.83188e-17	UP
ENSMUST00000115571	ENSMUSG00000024431	Nr3c1	nuclear receptor subfamily 3, group C, member 1 [Source:MGI Symbol;Acc:MGI:95824]	18:39410547-39487245	6327	1131	779	47	12.0864	7.11469	0.553413	12.0864	3.83405	1.65645	1.13186e-18	6.04832e-17	UP
ENSMUST00000110873	ENSMUSG00000031442	Mcf2l	mcf.2 transforming sequence-like [Source:MGI Symbol;Acc:MGI:103263]	8:12984276-13017468	3169	56	6	0	1.19481	0.109416	0	1.19481	0.054708	4.44888	1.24507e-18	6.64054e-17	UP
ENSMUST00000114858	ENSMUSG00000079597	Gm5483	predicted gene 5483 [Source:MGI Symbol;Acc:MGI:3645124]	16:36184212-36188111	414	1833	1381	12	299.361	192.757	2.15933	299.361	97.458	1.61903	1.32557e-18	7.0654e-17	UP
ENSMUST00000119467	ENSMUSG00000082292	Gm12250	predicted gene 12250 [Source:MGI Symbol;Acc:MGI:3649299]	11:58187739-58189012	1274	234	109	15	12.4188	4.94393	0.877172	12.4188	2.91055	2.09316	1.36125e-18	7.25098e-17	UP
ENSMUST00000102942	ENSMUSG00000026979	Psd4	pleckstrin and Sec7 domain containing 4 [Source:MGI Symbol;Acc:MGI:2674093]	2:24367610-24414954	11265	1149	706	127	6.8964	3.62151	0.839885	6.8964	2.2307	1.62835	1.38515e-18	7.3689e-17	UP
ENSMUST00000223364	ENSMUSG00000021322	Aoah	acyloxyacyl hydrolase [Source:MGI Symbol;Acc:MGI:1350928]	13:20794134-20801827	1566	359	214	7	15.5002	7.89656	0.333023	15.5002	4.11479	1.91339	1.40528e-18	7.47123e-17	UP
ENSMUST00000198951	ENSMUSG00000029213	Commd8	COMM domain containing 8 [Source:MGI Symbol;Acc:MGI:1343485]	5:72159011-72161138	1114	129	23	24	7.82956	1.19305	1.60504	7.82956	1.39904	2.48449	1.95779e-18	1.02844e-16	UP
ENSMUST00000002529	ENSMUSG00000002455	Prpf6	pre-mRNA splicing factor 6 [Source:MGI Symbol;Acc:MGI:1922946]	2:181601319-181655660	3054	382	140	92	8.45723	2.64896	2.24424	8.45723	2.4466	1.78941	1.97543e-18	1.03706e-16	UP
ENSMUST00000097666	ENSMUSG00000036707	Cab39	calcium binding protein 39 [Source:MGI Symbol;Acc:MGI:107438]	1:85794511-85850365	2369	71	7	6	2.0264	0.170755	0.188697	2.0264	0.179726	3.49504	1.9807e-18	1.03917e-16	UP
ENSMUST00000031542	ENSMUSG00000029561	Oasl2	2'-5' oligoadenylate synthetase-like 2 [Source:MGI Symbol;Acc:MGI:1344390]	5:114896936-114912234	3123	1410	593	421	30.5268	10.9723	10.0429	30.5268	10.5076	1.53864	2.00381e-18	1.04977e-16	UP
ENSMUST00000175750	ENSMUSG00000025613	Cct8	chaperonin containing Tcp1, subunit 8 (theta) [Source:MGI Symbol;Acc:MGI:107183]	16:87484911-87488843	716	75	7	8	7.08246	0.564971	0.832407	7.08246	0.698689	3.34153	2.02613e-18	1.06034e-16	UP
ENSMUST00000166214	ENSMUSG00000038299	Wdr36	WD repeat domain 36 [Source:MGI Symbol;Acc:MGI:1917819]	18:32837225-32866350	2942	296	0	157	6.80272	0	3.97564	6.80272	1.98782	1.77492	2.20631e-18	1.1532e-16	UP
ENSMUST00000112558	ENSMUSG00000032570	Atp2c1	ATPase, Ca++-sequestering [Source:MGI Symbol;Acc:MGI:1889008]	9:105410438-105495094	5642	134	26	25	1.60585	0.266289	0.330113	1.60585	0.298201	2.42898	2.34925e-18	1.22637e-16	UP
ENSMUST00000175975	ENSMUSG00000029705	Cux1	cut-like homeobox 1 [Source:MGI Symbol;Acc:MGI:88568]	5:136268367-136567246	10945	588	400	5	3.63241	2.11184	0.0340369	3.63241	1.07294	1.75936	2.38592e-18	1.24474e-16	UP
ENSMUST00000048209	ENSMUSG00000063229	Ldha	lactate dehydrogenase A [Source:MGI Symbol;Acc:MGI:96759]	7:46845839-46855627	1588	7021	799	4271	298.939	29.0745	200.368	298.939	114.721	1.38172	2.39719e-18	1.24984e-16	UP
ENSMUST00000218617	ENSMUSG00000112148	Lilrb4a	leukocyte immunoglobulin-like receptor, subfamily B, member 4A [Source:MGI Symbol;Acc:MGI:102701]	10:51491018-51496609	1378	375	182	50	18.3999	7.63198	2.70313	18.3999	5.16756	1.83214	2.45707e-18	1.27787e-16	UP
ENSMUST00000111214	ENSMUSG00000073489	Ifi204	interferon activated gene 204 [Source:MGI Symbol;Acc:MGI:96429]	1:173747293-173766919	2296	1364	671	322	40.1676	16.8876	10.448	40.1676	13.6678	1.55525	2.69324e-18	1.39896e-16	UP
ENSMUST00000047498	ENSMUSG00000033213	AA467197	expressed sequence AA467197 [Source:MGI Symbol;Acc:MGI:3034182]	2:122637850-122641191	792	526	317	36	44.9049	23.1287	3.38633	44.9049	13.2575	1.76007	2.80096e-18	1.45243e-16	UP
ENSMUST00000023619	ENSMUSG00000022902	Stfa2	stefin A2 [Source:MGI Symbol;Acc:MGI:106197]	16:36403946-36408363	423	681	479	2	108.853	65.4352	0.352197	108.853	32.8937	1.7265	2.8936e-18	1.49931e-16	UP
ENSMUST00000209913	ENSMUSG00000038365	Fbxo25	F-box protein 25 [Source:MGI Symbol;Acc:MGI:1914072]	8:13907803-13940521	2035	83	10	10	2.7577	0.283961	0.366085	2.7577	0.325023	3.08485	2.8993e-18	1.50134e-16	UP
ENSMUST00000180013	ENSMUSG00000095565	Ighv2-9-1	immunoglobulin heavy variable 2-9-1 [Source:MGI Symbol;Acc:MGI:4439519]	12:113769850-113770302	369	767	545	5	140.541	85.3466	1.00958	140.541	43.1781	1.70262	2.90639e-18	1.50408e-16	UP
ENSMUST00000131116	ENSMUSG00000009995	Taz	tafazzin [Source:MGI Symbol;Acc:MGI:109626]	X:74288072-74289888	893	64	6	4	4.84578	0.388286	0.333661	4.84578	0.360973	3.74677	3.12205e-18	1.61269e-16	UP
ENSMUST00000124624	ENSMUSG00000005087	Cd44	CD44 antigen [Source:MGI Symbol;Acc:MGI:88338]	2:102851893-102901458	1907	757	417	114	26.8398	12.6358	4.45352	26.8398	8.54464	1.65128	3.66427e-18	1.8881e-16	UP
ENSMUST00000183034	ENSMUSG00000026131	Dst	dystonin [Source:MGI Symbol;Acc:MGI:104627]	1:33908225-34307592	23201	1207	252	588	3.5175	0.627638	1.88808	3.5175	1.25786	1.48358	3.97558e-18	2.04599e-16	UP
ENSMUST00000032962	ENSMUSG00000030720	Cln3	ceroid lipofuscinosis, neuronal 3, juvenile (Batten, Spielmeyer-Vogt disease) [Source:MGI Symbol;Acc:MGI:107537]	7:126571400-126583247	2386	246	96	38	6.97106	2.32496	1.18648	6.97106	1.75572	1.98931	3.99808e-18	2.05631e-16	UP
ENSMUST00000154270	ENSMUSG00000030208	Emp1	epithelial membrane protein 1 [Source:MGI Symbol;Acc:MGI:107941]	6:135362931-135383173	2832	1455	849	234	34.7379	17.3233	6.15563	34.7379	11.7395	1.56514	4.0915e-18	2.10177e-16	UP
ENSMUST00000177642	ENSMUSG00000005506	Celf1	CUGBP, Elav-like family member 1 [Source:MGI Symbol;Acc:MGI:1342295]	2:90940397-91019490	7806	124	2	41	1.07405	0.0148041	0.391292	1.07405	0.203048	2.40317	4.19884e-18	2.15426e-16	UP
ENSMUST00000121723	ENSMUSG00000024163	Mapk8ip3	mitogen-activated protein kinase 8 interacting protein 3 [Source:MGI Symbol;Acc:MGI:1353598]	17:24897534-24936929	5410	778	221	307	9.72335	2.36054	4.22757	9.72335	3.29406	1.56159	4.30261e-18	2.20345e-16	UP
ENSMUST00000057784	ENSMUSG00000031596	Slc7a2	solute carrier family 7 (cationic amino acid transporter, y+ system), member 2 [Source:MGI Symbol;Acc:MGI:99828]	8:40862412-40922308	7910	7659	4726	1281	65.468	34.525	12.0649	65.468	23.2949	1.49078	5.15411e-18	2.62985e-16	UP
ENSMUST00000094700	ENSMUSG00000070733	Fryl	FRY like transcription coactivator [Source:MGI Symbol;Acc:MGI:1919563]	5:73021211-73148136	9852	651	0	415	4.46776	0	3.13815	4.46776	1.56907	1.50964	5.19502e-18	2.64911e-16	UP
ENSMUST00000178691	ENSMUSG00000015290	Ubl4a	ubiquitin-like 4A [Source:MGI Symbol;Acc:MGI:95049]	X:74367465-74373218	1038	103	0	30	6.70923	0	2.15313	6.70923	1.07657	2.63971	5.49401e-18	2.79476e-16	UP
ENSMUST00000030726	ENSMUSG00000028896	Rcc1	regulator of chromosome condensation 1 [Source:MGI Symbol;Acc:MGI:1913989]	4:132331923-132345705	2278	280	71	86	8.3107	1.80103	2.81251	8.3107	2.30677	1.8491	5.8344e-18	2.95891e-16	UP
ENSMUST00000145509	ENSMUSG00000022895	Ets2	E26 avian leukemia oncogene 2, 3' domain [Source:MGI Symbol;Acc:MGI:95456]	16:95702455-95710163	654	493	316	17	50.9686	27.9207	1.93654	50.9686	14.9286	1.77153	5.99323e-18	3.03579e-16	UP
ENSMUST00000100640	ENSMUSG00000022351	Sqle	squalene epoxidase [Source:MGI Symbol;Acc:MGI:109296]	15:59315107-59331192	2636	417	0	247	10.6961	0	6.98072	10.6961	3.49036	1.61563	6.2665e-18	3.17228e-16	UP
ENSMUST00000103314	ENSMUSG00000095497	Igkv1-122	immunoglobulin kappa chain variable 1-122 [Source:MGI Symbol;Acc:MGI:4439722]	6:68016718-68017488	383	180	87	2	31.7765	13.1261	0.38898	31.7765	6.75753	2.23339	6.49268e-18	3.28479e-16	UP
ENSMUST00000102596	ENSMUSG00000000409	Lck	lymphocyte protein tyrosine kinase [Source:MGI Symbol;Acc:MGI:96756]	4:129548349-129573641	2111	356	102	112	11.4024	2.79209	3.95257	11.4024	3.37233	1.75752	6.80033e-18	3.43836e-16	UP
ENSMUST00000166487	ENSMUSG00000004460	Dnajb11	DnaJ heat shock protein family (Hsp40) member B11 [Source:MGI Symbol;Acc:MGI:1915088]	16:22857845-22879634	2534	469	315	4	12.5141	7.18324	0.117584	12.5141	3.65041	1.77742	1.03862e-17	5.19491e-16	UP
ENSMUST00000092836	ENSMUSG00000069792	Wfdc17	WAP four-disulfide core domain 17 [Source:MGI Symbol;Acc:MGI:3649773]	11:83703991-83706268	533	4444	3244	300	563.742	351.698	41.9318	563.742	196.815	1.5182	1.05414e-17	5.26685e-16	UP
ENSMUST00000099967	ENSMUSG00000019843	Fyn	Fyn proto-oncogene [Source:MGI Symbol;Acc:MGI:95602]	10:39369798-39565372	3528	692	149	316	13.2621	2.44048	6.67281	13.2621	4.55664	1.54126	1.05426e-17	5.26685e-16	UP
ENSMUST00000076654	ENSMUSG00000029552	Tes	testis derived transcript [Source:MGI Symbol;Acc:MGI:105081]	6:17065224-17105828	2685	199	65	36	5.01121	1.39891	0.998873	5.01121	1.19889	2.06346	1.09944e-17	5.48927e-16	UP
ENSMUST00000115104	ENSMUSG00000026131	Dst	dystonin [Source:MGI Symbol;Acc:MGI:104627]	1:34011825-34308650	23279	604	392	33	1.75431	0.973056	0.10561	1.75431	0.539333	1.70165	1.12737e-17	5.62534e-16	UP
ENSMUST00000021794	ENSMUSG00000021365	Nedd9	neural precursor cell expressed, developmentally down-regulated gene 9 [Source:MGI Symbol;Acc:MGI:97302]	13:41309581-41487293	4871	719	453	63	9.98032	5.37398	0.96355	9.98032	3.16876	1.65517	1.16239e-17	5.79665e-16	UP
ENSMUST00000079184	ENSMUSG00000059657	Stfa2l1	stefin A2 like 1 [Source:MGI Symbol;Acc:MGI:3524944]	16:36156811-36161948	414	1027	767	7	167.727	107.056	1.25969	167.727	54.1579	1.63087	1.17655e-17	5.86372e-16	UP
ENSMUST00000079146	ENSMUSG00000021013	Ttc8	tetratricopeptide repeat domain 8 [Source:MGI Symbol;Acc:MGI:1923510]	12:98920612-98983238	2270	46	1	1	1.37014	0.0254538	0.0328149	1.37014	0.0291344	5.55545	1.23745e-17	6.15626e-16	UP
ENSMUST00000020018	ENSMUSG00000019868	Vta1	vesicle (multivesicular body) trafficking 1 [Source:MGI Symbol;Acc:MGI:1913451]	10:14655355-14705500	1219	39	0	0	2.16322	0	0	2.16322	0	Inf	1.40128e-17	6.94652e-16	UP
ENSMUST00000075326	ENSMUSG00000075415	Fnbp1	formin binding protein 1 [Source:MGI Symbol;Acc:MGI:109606]	2:31033010-31141802	1761	39	0	0	1.49742	0	0	1.49742	0	Inf	1.40128e-17	6.94652e-16	UP
ENSMUST00000173393	ENSMUSG00000027510	Rbm38	RNA binding motif protein 38 [Source:MGI Symbol;Acc:MGI:1889294]	2:173020498-173034734	2071	39	0	0	1.27328	0	0	1.27328	0	Inf	1.40128e-17	6.94652e-16	UP
ENSMUST00000103356	ENSMUSG00000076555	Igkv4-57-1	immunoglobulin kappa variable 4-57-1 [Source:MGI Symbol;Acc:MGI:2686264]	6:69544359-69544907	373	360	212	19	65.257	32.843	3.79484	65.257	18.3189	1.8328	1.49847e-17	7.41953e-16	UP
ENSMUST00000113429	ENSMUSG00000002767	Mrpl2	mitochondrial ribosomal protein L2 [Source:MGI Symbol;Acc:MGI:1351622]	17:46646250-46650131	998	175	87	0	11.856	5.03736	0	11.856	2.51868	2.23488	1.733e-17	8.56049e-16	UP
ENSMUST00000043429	ENSMUSG00000032897	Nfyc	nuclear transcription factor-Y gamma [Source:MGI Symbol;Acc:MGI:107901]	4:120757438-120825706	1932	275	83	75	9.62407	2.48249	2.89204	9.62407	2.68726	1.84051	1.77388e-17	8.75723e-16	UP
ENSMUST00000199183	ENSMUSG00000025746	Il6	interleukin 6 [Source:MGI Symbol;Acc:MGI:96559]	5:30013144-30019981	2343	1348	560	436	38.9002	13.8112	13.8632	38.9002	13.8372	1.49122	1.86794e-17	9.19447e-16	UP
ENSMUST00000190595	ENSMUSG00000038608	Dock10	dedicator of cytokinesis 10 [Source:MGI Symbol;Acc:MGI:2146320]	1:80501188-80592832	6025	92	18	9	1.03243	0.172641	0.111285	1.03243	0.141963	2.86246	1.99e-17	9.77229e-16	UP
ENSMUST00000055226	ENSMUSG00000026193	Fn1	fibronectin 1 [Source:MGI Symbol;Acc:MGI:95566]	1:71585524-71653175	8315	4245	2808	573	34.5183	19.5142	5.13384	34.5183	12.324	1.48589	2.11787e-17	1.03697e-15	UP
ENSMUST00000034012	ENSMUSG00000031601	Cnot7	CCR4-NOT transcription complex, subunit 7 [Source:MGI Symbol;Acc:MGI:1298230]	8:40492540-40511754	2615	90	19	7	2.32705	0.419862	0.199432	2.32705	0.309647	2.90981	2.31817e-17	1.13438e-15	UP
ENSMUST00000043098	ENSMUSG00000036390	Gadd45a	growth arrest and DNA-damage-inducible 45 alpha [Source:MGI Symbol;Acc:MGI:107799]	6:67035096-67037406	1223	2089	1304	323	115.49	61.6123	19.6755	115.49	40.6439	1.50666	2.39617e-17	1.17118e-15	UP
ENSMUST00000153162	ENSMUSG00000055897	Ppp4r1l-ps	protein phosphatase 4, regulatory subunit 1-like, pseudogene [Source:MGI Symbol;Acc:MGI:1924560]	2:173584905-173659539	4552	112	16	24	1.66361	0.203107	0.392797	1.66361	0.297952	2.48117	2.4787e-17	1.21011e-15	UP
ENSMUST00000026826	ENSMUSG00000025730	Rab40c	Rab40C, member RAS oncogene family [Source:MGI Symbol;Acc:MGI:2183454]	17:25882114-25919714	2466	159	11	60	4.35952	0.257762	1.81261	4.35952	1.03519	2.07428	2.57762e-17	1.25693e-15	UP
ENSMUST00000155296	ENSMUSG00000031516	Dctn6	dynactin 6 [Source:MGI Symbol;Acc:MGI:1343154]	8:34090420-34095038	769	63	1	9	5.53922	0.0751369	0.871903	5.53922	0.47352	3.54819	2.64617e-17	1.28886e-15	UP
ENSMUST00000066912	ENSMUSG00000054072	Iigp1	interferon inducible GTPase 1 [Source:MGI Symbol;Acc:MGI:1926259]	18:60376029-60392627	2938	1970	1369	179	45.3365	26.9257	4.5389	45.3365	15.7323	1.52694	2.70622e-17	1.31657e-15	UP
ENSMUST00000191435	ENSMUSG00000026104	Stat1	signal transducer and activator of transcription 1 [Source:MGI Symbol;Acc:MGI:103063]	1:52119490-52155412	2803	216	121	0	5.21033	2.49447	0	5.21033	1.24723	2.06264	3.13763e-17	1.52114e-15	UP
ENSMUST00000042861	ENSMUSG00000039232	Stx11	syntaxin 11 [Source:MGI Symbol;Acc:MGI:1921982]	10:12938209-12964262	4173	1143	702	162	18.5196	9.72086	2.89211	18.5196	6.30649	1.55414	3.14852e-17	1.52553e-15	UP
ENSMUST00000152762	ENSMUSG00000028792	Ak2	adenylate kinase 2 [Source:MGI Symbol;Acc:MGI:87978]	4:128993353-129008229	749	278	32	125	25.0956	2.46881	12.433	25.0956	7.45092	1.75194	3.17099e-17	1.53553e-15	UP
ENSMUST00000221982	ENSMUSG00000021322	Aoah	acyloxyacyl hydrolase [Source:MGI Symbol;Acc:MGI:1350928]	13:20794135-20851912	919	608	429	10	44.7323	26.9748	0.810645	44.7323	13.8927	1.68699	3.26101e-17	1.57639e-15	UP
ENSMUST00000114466	ENSMUSG00000029822	Osbpl3	oxysterol binding protein-like 3 [Source:MGI Symbol;Acc:MGI:1918970]	6:50296805-50370318	2916	623	167	257	14.4456	3.30937	6.5659	14.4456	4.93763	1.54873	3.39162e-17	1.63858e-15	UP
ENSMUST00000214685	ENSMUSG00000018593	Sparc	secreted acidic cysteine rich glycoprotein [Source:MGI Symbol;Acc:MGI:98373]	11:55395421-55423183	1269	38	0	0	2.02469	0	0	2.02469	0	Inf	3.41751e-17	1.64728e-15	UP
ENSMUST00000136238	ENSMUSG00000058818	Pirb	paired Ig-like receptor B [Source:MGI Symbol;Acc:MGI:894311]	7:3712532-3720391	2579	182	73	20	4.77148	1.63564	0.57773	4.77148	1.10668	2.1082	3.56163e-17	1.71477e-15	UP
ENSMUST00000119129	ENSMUSG00000038119	Cdon	cell adhesion molecule-related/down-regulated by oncogenes [Source:MGI Symbol;Acc:MGI:1926387]	9:35421558-35507652	7503	141	9	50	1.27063	0.0693163	0.496457	1.27063	0.282887	2.16724	3.75331e-17	1.80187e-15	UP
ENSMUST00000005188	ENSMUSG00000005057	Sh2b2	SH2B adaptor protein 2 [Source:MGI Symbol;Acc:MGI:1345171]	5:136218149-136244903	2848	964	623	102	22.886	12.6405	2.66815	22.886	7.65433	1.58012	3.79271e-17	1.81974e-15	UP
ENSMUST00000130986	ENSMUSG00000038914	Dido1	death inducer-obliterator 1 [Source:MGI Symbol;Acc:MGI:1344352]	2:180681073-180702350	4898	242	86	51	3.34065	1.0146	0.775705	3.34065	0.895152	1.89992	4.46766e-17	2.1399e-15	UP
ENSMUST00000097271	ENSMUSG00000046879	Irgm1	immunity-related GTPase family M member 1 [Source:MGI Symbol;Acc:MGI:107567]	11:48865249-48871420	2082	1718	1029	305	55.7925	28.5595	10.9136	55.7925	19.7366	1.4992	4.50287e-17	2.15553e-15	UP
ENSMUST00000035266	ENSMUSG00000078853	Igtp	interferon gamma induced GTPase [Source:MGI Symbol;Acc:MGI:107729]	11:58199556-58207591	2022	1557	1021	192	52.0644	29.1783	7.07406	52.0644	18.1262	1.52222	4.6009e-17	2.20002e-15	UP
ENSMUST00000103751	ENSMUSG00000076939	Iglv3	immunoglobulin lambda variable 3 [Source:MGI Symbol;Acc:MGI:3645509]	16:19241207-19241690	381	239	127	12	42.4137	19.2617	2.34636	42.4137	10.8041	1.97296	4.67452e-17	2.23386e-15	UP
ENSMUST00000075221	ENSMUSG00000058755	Osm	oncostatin M [Source:MGI Symbol;Acc:MGI:104749]	11:4236420-4241026	2272	4516	2849	775	134.394	72.4603	25.4122	134.394	48.9363	1.45749	4.82835e-17	2.30342e-15	UP
ENSMUST00000161764	ENSMUSG00000042349	Ikbke	inhibitor of kappaB kinase epsilon [Source:MGI Symbol;Acc:MGI:1929612]	1:131254602-131276951	2867	2327	1883	0	54.8785	37.9523	0	54.8785	18.9762	1.53205	5.06745e-17	2.41611e-15	UP
ENSMUST00000176828	ENSMUSG00000026657	Frmd4a	FERM domain containing 4A [Source:MGI Symbol;Acc:MGI:1919850]	2:4559756-4612584	4355	240	141	0	3.72612	1.87089	0	3.72612	0.935443	1.99395	5.17057e-17	2.46387e-15	UP
ENSMUST00000002171	ENSMUSG00000002102	Psmc3	proteasome (prosome, macropain) 26S subunit, ATPase 3 [Source:MGI Symbol;Acc:MGI:1098754]	2:91054055-91066369	1819	66	3	9	2.45325	0.0952945	0.368605	2.45325	0.23195	3.40281	5.22898e-17	2.49029e-15	UP
ENSMUST00000026547	ENSMUSG00000025474	Tubgcp2	tubulin, gamma complex associated protein 2 [Source:MGI Symbol;Acc:MGI:1921487]	7:139995996-140036266	2960	62	9	2	1.41623	0.175703	0.0503309	1.41623	0.113017	3.64744	5.2363e-17	2.49235e-15	UP
ENSMUST00000037994	ENSMUSG00000078763	Slfn1	schlafen 1 [Source:MGI Symbol;Acc:MGI:1313259]	11:83116849-83122670	1864	1189	826	92	43.129	25.6065	3.67699	43.129	14.6417	1.55857	5.24617e-17	2.49563e-15	UP
ENSMUST00000112585	ENSMUSG00000040613	Apobec1	apolipoprotein B mRNA editing enzyme, catalytic polypeptide 1 [Source:MGI Symbol;Acc:MGI:103298]	6:122577801-122602371	2127	433	123	158	13.7643	3.34158	5.53401	13.7643	4.4378	1.63302	5.60098e-17	2.65686e-15	UP
ENSMUST00000071201	ENSMUSG00000035513	Ntng2	netrin G2 [Source:MGI Symbol;Acc:MGI:2159341]	2:29203822-29253005	1881	309	190	6	11.1072	5.83688	0.237652	11.1072	3.03727	1.87065	5.66275e-17	2.68464e-15	UP
ENSMUST00000122290	ENSMUSG00000027673	Ndufb5	NADH:ubiquinone oxidoreductase subunit B5 [Source:MGI Symbol;Acc:MGI:1913296]	3:32744756-32751230	625	77	10	9	8.32996	0.924576	1.07279	8.32996	0.998683	3.06021	6.08698e-17	2.88086e-15	UP
ENSMUST00000218766	ENSMUSG00000033444	Specc1l	sperm antigen with calponin homology and coiled-coil domains 1-like [Source:MGI Symbol;Acc:MGI:1921642]	10:75212073-75311063	4725	950	83	581	13.5943	1.01506	9.1606	13.5943	5.08783	1.41787	6.14095e-17	2.90476e-15	UP
ENSMUST00000154960	ENSMUSG00000018167	Stard3	START domain containing 3 [Source:MGI Symbol;Acc:MGI:1929618]	11:98358431-98381112	2170	190	42	55	5.92009	1.11843	1.88823	5.92009	1.50333	1.97746	6.75514e-17	3.18089e-15	UP
ENSMUST00000226047	ENSMUSG00000025006	Sorbs1	sorbin and SH3 domain containing 1 [Source:MGI Symbol;Acc:MGI:700014]	19:40294753-40513740	2582	53	1	5	1.38789	0.0223781	0.144281	1.38789	0.0833297	4.05792	7.05477e-17	3.31824e-15	UP
ENSMUST00000195968	ENSMUSG00000043953	Ccrl2	chemokine (C-C motif) receptor-like 2 [Source:MGI Symbol;Acc:MGI:1920904]	9:111056030-111057246	569	1183	797	118	140.574	80.9398	15.4497	140.574	48.1947	1.54439	7.37259e-17	3.46189e-15	UP
ENSMUST00000033063	ENSMUSG00000030798	Cd37	CD37 antigen [Source:MGI Symbol;Acc:MGI:88330]	7:45233641-45239115	1268	313	146	50	16.6901	6.65348	2.93763	16.6901	4.79555	1.79922	7.62608e-17	3.57891e-15	UP
ENSMUST00000017184	ENSMUSG00000042842	Serpinb6b	serine (or cysteine) peptidase inhibitor, clade B, member 6b [Source:MGI Symbol;Acc:MGI:894688]	13:32965444-32979062	1960	230	86	44	7.93424	2.53546	1.67244	7.93424	2.10395	1.91499	7.67524e-17	3.59996e-15	UP
ENSMUST00000029018	ENSMUSG00000027514	Zbp1	Z-DNA binding protein 1 [Source:MGI Symbol;Acc:MGI:1927449]	2:173206612-173218923	1989	460	194	117	15.6371	5.63614	4.38227	15.6371	5.0092	1.64232	7.74309e-17	3.62975e-15	UP
ENSMUST00000199437	ENSMUSG00000094319	Igkv4-54	immunoglobulin kappa chain variable 4-54 [Source:MGI Symbol;Acc:MGI:5009821]	6:69631648-69632178	352	55	6	2	10.5645	0.985055	0.423237	10.5645	0.704146	3.90721	8.3864e-17	3.91813e-15	UP
ENSMUST00000063380	ENSMUSG00000026159	Agfg1	ArfGAP with FG repeats 1 [Source:MGI Symbol;Acc:MGI:1333754]	1:82839671-82896279	2896	363	205	35	8.47503	4.09045	0.900374	8.47503	2.49541	1.76394	9.74345e-17	4.53695e-15	UP
ENSMUST00000193524	ENSMUSG00000103907	Gm37498	predicted gene, 37498 [Source:MGI Symbol;Acc:MGI:5610726]	3:50400282-50404283	4002	128	48	7	2.16254	0.693074	0.130313	2.16254	0.411694	2.39309	9.80461e-17	4.56288e-15	UP
ENSMUST00000043315	ENSMUSG00000041481	Serpina3g	serine (or cysteine) peptidase inhibitor, clade A, member 3G [Source:MGI Symbol;Acc:MGI:105046]	12:104236252-104241939	1803	867	542	111	32.513	17.3708	4.58646	32.513	10.9786	1.56632	9.83725e-17	4.57553e-15	UP
ENSMUST00000042392	ENSMUSG00000037847	Nmrk1	nicotinamide riboside kinase 1 [Source:MGI Symbol;Acc:MGI:2147434]	19:18631950-18651927	1357	59	0	9	2.93973	0	0.4941	2.93973	0.24705	3.57281	1.00665e-16	4.67696e-15	UP
ENSMUST00000151705	ENSMUSG00000027540	Ptpn1	protein tyrosine phosphatase, non-receptor type 1 [Source:MGI Symbol;Acc:MGI:97805]	2:167932372-167967785	466	59	3	6	8.56056	0.371976	0.959279	8.56056	0.665627	3.68492	1.00665e-16	4.67696e-15	UP
ENSMUST00000060513	ENSMUSG00000031969	Acad8	acyl-Coenzyme A dehydrogenase family, member 8 [Source:MGI Symbol;Acc:MGI:1914198]	9:26974144-26999549	2859	65	7	6	1.53722	0.14149	0.156357	1.53722	0.148923	3.36768	1.01005e-16	4.69015e-15	UP
ENSMUST00000025646	ENSMUSG00000024737	Slc15a3	solute carrier family 15, member 3 [Source:MGI Symbol;Acc:MGI:1929691]	19:10842544-10857915	2345	2234	1003	735	64.4131	24.7158	23.3504	64.4131	24.0331	1.42233	1.0846e-16	5.03072e-15	UP
ENSMUST00000114299	ENSMUSG00000031328	Flna	filamin, alpha [Source:MGI Symbol;Acc:MGI:95556]	X:74223461-74249820	8456	2745	1676	524	21.9488	11.4532	4.61653	21.9488	8.03485	1.4498	1.23876e-16	5.73306e-15	UP
ENSMUST00000029053	ENSMUSG00000027540	Ptpn1	protein tyrosine phosphatase, non-receptor type 1 [Source:MGI Symbol;Acc:MGI:97805]	2:167932327-167979385	4213	2019	1238	365	32.4025	16.9803	6.45433	32.4025	11.7173	1.46746	1.25125e-16	5.78128e-15	UP
ENSMUST00000107843	ENSMUSG00000109324	Prmt1	protein arginine N-methyltransferase 1 [Source:MGI Symbol;Acc:MGI:107846]	7:44976758-44986568	1508	553	277	115	24.7946	10.6144	5.68126	24.7946	8.14781	1.60554	1.29592e-16	5.98435e-15	UP
ENSMUST00000095893	ENSMUSG00000061759	Armt1	acidic residue methyltransferase 1 [Source:MGI Symbol;Acc:MGI:1920669]	10:4432467-4455141	2429	90	27	2	2.50524	0.642315	0.0613337	2.50524	0.351824	2.83202	1.39786e-16	6.44796e-15	UP
ENSMUST00000130348	ENSMUSG00000042997	Nhlrc3	NHL repeat containing 3 [Source:MGI Symbol;Acc:MGI:2444520]	3:53448588-53463323	4885	209	120	0	2.89278	1.41949	0	2.89278	0.709745	2.02708	1.43935e-16	6.63568e-15	UP
ENSMUST00000009777	ENSMUSG00000009633	G0s2	G0/G1 switch gene 2 [Source:MGI Symbol;Acc:MGI:1316737]	1:193272161-193273217	871	1670	1239	102	129.638	82.1995	8.72433	129.638	45.4619	1.51176	1.46441e-16	6.73638e-15	UP
ENSMUST00000141853	ENSMUSG00000024277	Mapre2	microtubule-associated protein, RP/EB family, member 2 [Source:MGI Symbol;Acc:MGI:106271]	18:23804020-23833793	1143	88	14	13	5.20558	0.70777	0.84729	5.20558	0.77753	2.74309	1.67691e-16	7.69696e-15	UP
ENSMUST00000179322	ENSMUSG00000093938	Evi2b	ecotropic viral integration site 2b [Source:MGI Symbol;Acc:MGI:1890682]	11:79515056-79523762	1858	446	274	38	16.2301	8.52159	1.52366	16.2301	5.02262	1.69216	1.67798e-16	7.69765e-15	UP
ENSMUST00000071826	ENSMUSG00000044279	Crb3	crumbs family member 3 [Source:MGI Symbol;Acc:MGI:2670904]	17:57059105-57065912	1194	68	9	6	3.85069	0.435578	0.374392	3.85069	0.404985	3.24918	1.70404e-16	7.81291e-15	UP
ENSMUST00000155480	ENSMUSG00000076432	Ywhaq	tyrosine 3-monooxygenase/tryptophan 5-monooxygenase activation protein theta [Source:MGI Symbol;Acc:MGI:891963]	12:21390332-21417588	1970	503	355	8	17.2638	10.4131	0.30254	17.2638	5.3578	1.68804	1.74187e-16	7.9776e-15	UP
ENSMUST00000217643	ENSMUSG00000001348	Acp5	acid phosphatase 5, tartrate resistant [Source:MGI Symbol;Acc:MGI:87883]	9:22126738-22131831	1447	1254	887	104	58.5953	35.4218	5.35444	58.5953	20.3881	1.52305	1.87184e-16	8.56347e-15	UP
ENSMUST00000109993	ENSMUSG00000020432	Tcn2	transcobalamin 2 [Source:MGI Symbol;Acc:MGI:98534]	11:3917192-3932159	2027	664	195	275	22.1487	5.55902	10.1071	22.1487	7.83308	1.49957	1.93545e-16	8.83515e-15	UP
ENSMUST00000101245	ENSMUSG00000043131	Mob1a	MOB kinase activator 1A [Source:MGI Symbol;Acc:MGI:2442631]	6:83326085-83342812	2292	36	0	0	1.06199	0	0	1.06199	0	Inf	2.059e-16	9.37357e-15	UP
ENSMUST00000146520	ENSMUSG00000025747	Tyms	thymidylate synthase [Source:MGI Symbol;Acc:MGI:98878]	5:30063236-30073552	618	36	0	0	3.93864	0	0	3.93864	0	Inf	2.059e-16	9.37357e-15	UP
ENSMUST00000203747	ENSMUSG00000090891	D6Ertd527e	DNA segment, Chr 6, ERATO Doi 527, expressed [Source:MGI Symbol;Acc:MGI:1261919]	6:87104748-87112997	2216	36	0	0	1.09841	0	0	1.09841	0	Inf	2.059e-16	9.37357e-15	UP
ENSMUST00000162099	ENSMUSG00000003500	Impdh1	inosine monophosphate dehydrogenase 1 [Source:MGI Symbol;Acc:MGI:96567]	6:29200438-29216342	2580	112	45	0	2.93517	1.00788	0	2.93517	0.503942	2.54212	2.08669e-16	9.48986e-15	UP
ENSMUST00000218123	ENSMUSG00000062593	Lilrb4a	predicted gene, 49339 [Source:MGI Symbol;Acc:MGI:6121530]	10:51480612-51496481	1858	1631	995	297	59.3529	30.9452	11.9086	59.3529	21.4269	1.46989	2.08682e-16	9.48986e-15	UP
ENSMUST00000038099	ENSMUSG00000038037	Socs1	suppressor of cytokine signaling 1 [Source:MGI Symbol;Acc:MGI:1354910]	16:10783808-10785536	1220	678	334	161	37.5754	15.8199	9.8314	37.5754	12.8256	1.55076	2.11834e-16	9.61228e-15	UP
ENSMUST00000107433	ENSMUSG00000028042	Zbtb7b	zinc finger and BTB domain containing 7B [Source:MGI Symbol;Acc:MGI:102755]	3:89377644-89387189	3650	1062	354	437	19.6728	5.60437	8.91944	19.6728	7.2619	1.43778	2.1573e-16	9.77847e-15	UP
ENSMUST00000119929	ENSMUSG00000047554	Tmem41b	transmembrane protein 41B [Source:MGI Symbol;Acc:MGI:1289225]	7:109973304-109986259	2346	132	0	55	3.80435	0	1.74657	3.80435	0.873284	2.12313	2.16862e-16	9.82447e-15	UP
ENSMUST00000212876	ENSMUSG00000031897	Psmb10	proteasome (prosome, macropain) subunit, beta type 10 [Source:MGI Symbol;Acc:MGI:1096380]	8:105935800-105937665	969	328	94	113	22.8867	5.60558	8.68769	22.8867	7.14663	1.67918	2.28958e-16	1.03612e-14	UP
ENSMUST00000189688	ENSMUSG00000003283	Hck	hemopoietic cell kinase [Source:MGI Symbol;Acc:MGI:96052]	2:153108468-153151439	2090	2623	2132	42	84.8566	58.9463	1.49709	84.8566	30.2217	1.48944	2.35273e-16	1.06355e-14	UP
ENSMUST00000074606	ENSMUSG00000060703	Cd302	CD302 antigen [Source:MGI Symbol;Acc:MGI:1913455]	2:60251993-60284488	1354	1516	540	619	75.7032	23.0458	34.0582	75.7032	28.552	1.40676	2.40584e-16	1.0858e-14	UP
ENSMUST00000203804	ENSMUSG00000030134	Rasgef1a	RasGEF domain family, member 1A [Source:MGI Symbol;Acc:MGI:1917977]	6:118066419-118090500	2183	97	2	30	3.00434	0.0529365	1.0238	3.00434	0.538367	2.48039	2.47525e-16	1.11652e-14	UP
ENSMUST00000177587	ENSMUSG00000034271	Jdp2	Jun dimerization protein 2 [Source:MGI Symbol;Acc:MGI:1932093]	12:85599027-85639878	1645	743	59	461	30.5391	2.07254	20.8778	30.5391	11.4752	1.41214	2.90402e-16	1.30711e-14	UP
ENSMUST00000210628	ENSMUSG00000006763	Saal1	serum amyloid A-like 1 [Source:MGI Symbol;Acc:MGI:1926185]	7:46691816-46710658	2228	69	12	4	2.09396	0.31123	0.133734	2.09396	0.222482	3.23448	2.9091e-16	1.30869e-14	UP
ENSMUST00000176831	ENSMUSG00000030142	Clec4e	C-type lectin domain family 4, member e [Source:MGI Symbol;Acc:MGI:1861232]	6:123282668-123289870	4014	871	384	268	14.6715	5.52803	4.974	14.6715	5.25102	1.48235	3.02527e-16	1.36022e-14	UP
ENSMUST00000103329	ENSMUSG00000094902	Igkv10-95	immunoglobulin kappa variable 10-95 [Source:MGI Symbol;Acc:MGI:3644598]	6:68680562-68680848	287	98	35	1	23.0875	7.04697	0.259546	23.0875	3.65326	2.65986	3.31002e-16	1.48505e-14	UP
ENSMUST00000054251	ENSMUSG00000021147	Wdr37	WD repeat domain 37 [Source:MGI Symbol;Acc:MGI:1920393]	13:8802968-8871730	4626	523	380	4	7.64416	4.74672	0.0644096	7.64416	2.40557	1.66798	3.33393e-16	1.49498e-14	UP
ENSMUST00000099145	ENSMUSG00000061689	Dlgap4	DLG associated protein 4 [Source:MGI Symbol;Acc:MGI:2138865]	2:156721492-156764363	3402	340	155	68	6.75738	2.63277	1.4891	6.75738	2.06093	1.71317	3.78758e-16	1.69114e-14	UP
ENSMUST00000046154	ENSMUSG00000035310	Lin54	lin-54 homolog (C. elegans) [Source:MGI Symbol;Acc:MGI:2140902]	5:100442033-100500626	4451	157	18	57	2.38493	0.233691	0.954039	2.38493	0.593865	2.00574	3.84566e-16	1.71616e-14	UP
ENSMUST00000163476	ENSMUSG00000005899	Smpd4	sphingomyelin phosphodiesterase 4 [Source:MGI Symbol;Acc:MGI:1924876]	16:17619357-17644827	4532	272	37	124	4.05801	0.471766	2.03836	4.05801	1.25506	1.69301	3.85614e-16	1.71992e-14	UP
ENSMUST00000198803	ENSMUSG00000105504	Gbp5	guanylate binding protein 5 [Source:MGI Symbol;Acc:MGI:2429943]	3:142493978-142511104	1836	61	11	1	2.24641	0.346209	0.0405718	2.24641	0.193391	3.53803	3.98138e-16	1.77389e-14	UP
ENSMUST00000138746	ENSMUSG00000038644	Pold1	polymerase (DNA directed), delta 1, catalytic subunit [Source:MGI Symbol;Acc:MGI:97741]	7:44532751-44548849	3496	124	17	35	2.39819	0.280985	0.745848	2.39819	0.513416	2.22374	4.10804e-16	1.82935e-14	UP
ENSMUST00000098816	ENSMUSG00000031596	Slc7a2	solute carrier family 7 (cationic amino acid transporter, y+ system), member 2 [Source:MGI Symbol;Acc:MGI:99828]	8:40862396-40918056	3677	466	247	82	8.56892	3.88168	1.66139	8.56892	2.77153	1.62843	4.35128e-16	1.9356e-14	UP
ENSMUST00000109401	ENSMUSG00000009470	Tnpo1	transportin 1 [Source:MGI Symbol;Acc:MGI:2681523]	13:98839019-98926384	8453	895	580	114	7.15889	3.96491	1.00472	7.15889	2.48481	1.5266	4.43562e-16	1.97207e-14	UP
ENSMUST00000114294	ENSMUSG00000029802	Abcg2	ATP binding cassette subfamily G member 2 (Junior blood group) [Source:MGI Symbol;Acc:MGI:1347061]	6:58640564-58692511	2178	35	0	0	1.08653	0	0	1.08653	0	Inf	5.08695e-16	2.24258e-14	UP
ENSMUST00000179422	ENSMUSG00000066839	Ecsit	ECSIT signalling integrator [Source:MGI Symbol;Acc:MGI:1349469]	9:22072246-22085402	1462	35	0	0	1.61864	0	0	1.61864	0	Inf	5.08695e-16	2.24258e-14	UP
ENSMUST00000183871	ENSMUSG00000041135	Ripk2	receptor (TNFRSF)-interacting serine-threonine kinase 2 [Source:MGI Symbol;Acc:MGI:1891456]	4:16122741-16163643	2804	273	3	157	6.58292	0.0618191	4.17131	6.58292	2.11656	1.63701	5.54851e-16	2.44091e-14	UP
ENSMUST00000186316	ENSMUSG00000032737	Inppl1	inositol polyphosphate phosphatase-like 1 [Source:MGI Symbol;Acc:MGI:1333787]	7:101822653-101829266	2559	176	62	32	4.65024	1.40002	0.931586	4.65024	1.16581	1.99598	5.56492e-16	2.44614e-14	UP
ENSMUST00000219848	ENSMUSG00000112148	Lilrb4a	leukocyte immunoglobulin-like receptor, subfamily B, member 4A [Source:MGI Symbol;Acc:MGI:102701]	10:51490970-51496588	2403	277	114	60	7.79399	2.74138	1.86013	7.79399	2.30075	1.76026	5.58594e-16	2.4535e-14	UP
ENSMUST00000015581	ENSMUSG00000015437	Gzmb	granzyme B [Source:MGI Symbol;Acc:MGI:109267]	14:56258838-56262260	1436	682	359	149	32.1117	14.4463	7.73004	32.1117	11.0882	1.53408	5.6859e-16	2.49348e-14	UP
ENSMUST00000009356	ENSMUSG00000062345	Serpinb2	serine (or cysteine) peptidase inhibitor, clade B, member 2 [Source:MGI Symbol;Acc:MGI:97609]	1:107511423-107525598	1970	138	67	0	4.7364	1.96529	0	4.7364	0.982645	2.26905	6.28156e-16	2.74749e-14	UP
ENSMUST00000115364	ENSMUSG00000031065	Cdk16	cyclin-dependent kinase 16 [Source:MGI Symbol;Acc:MGI:97516]	X:20687954-20699880	3270	188	43	58	3.88726	0.759872	1.32138	3.88726	1.04063	1.9013	6.45806e-16	2.82322e-14	UP
ENSMUST00000227278	ENSMUSG00000022946	Dopey2	dopey family member 2 [Source:MGI Symbol;Acc:MGI:1917278]	16:93798834-93810586	1573	64	8	6	2.75098	0.293897	0.284186	2.75098	0.289041	3.2506	6.74234e-16	2.94442e-14	UP
ENSMUST00000025263	ENSMUSG00000024401	Tnf	tumor necrosis factor [Source:MGI Symbol;Acc:MGI:104798]	17:35199381-35202007	1639	8999	4909	2546	371.235	173.073	115.725	371.235	144.399	1.36227	6.85115e-16	2.99037e-14	UP
ENSMUST00000103312	ENSMUSG00000096632	Igkv9-124	immunoglobulin kappa chain variable 9-124 [Source:MGI Symbol;Acc:MGI:3646892]	6:67942074-67942360	287	334	221	7	78.6861	44.4966	1.81712	78.6861	23.1569	1.76467	6.85904e-16	2.99225e-14	UP
ENSMUST00000105527	ENSMUSG00000019850	Tnfaip3	tumor necrosis factor, alpha-induced protein 3 [Source:MGI Symbol;Acc:MGI:1196377]	10:19000913-19011963	4334	22773	14168	4988	355.275	188.902	85.7407	355.275	137.321	1.37138	7.08591e-16	3.088e-14	UP
ENSMUST00000186380	ENSMUSG00000042699	Dhx9	DEAH (Asp-Glu-Ala-His) box polypeptide 9 [Source:MGI Symbol;Acc:MGI:108177]	1:153455758-153487608	4561	810	403	212	12.0077	5.10577	3.46279	12.0077	4.28428	1.48683	7.36755e-16	3.20739e-14	UP
ENSMUST00000152156	ENSMUSG00000029528	Pxn	paxillin [Source:MGI Symbol;Acc:MGI:108295]	5:115506711-115555982	3761	3882	2290	926	69.7888	35.1842	18.3424	69.7888	26.7633	1.38274	9.89693e-16	4.27074e-14	UP
ENSMUST00000116434	ENSMUSG00000021327	Zkscan3	zinc finger with KRAB and SCAN domains 3 [Source:MGI Symbol;Acc:MGI:1919989]	13:21387003-21402755	2600	192	111	0	4.99299	2.46697	0	4.99299	1.23349	2.01716	9.97424e-16	4.30188e-14	UP
ENSMUST00000030709	ENSMUSG00000028885	Smpdl3b	sphingomyelin phosphodiesterase, acid-like 3B [Source:MGI Symbol;Acc:MGI:1916022]	4:132732966-132757252	2006	1001	687	109	33.7394	19.7898	4.04806	33.7394	11.9189	1.50118	1.02778e-15	4.43053e-14	UP
ENSMUST00000103749	ENSMUSG00000076937	Iglc2	immunoglobulin lambda constant 2 [Source:MGI Symbol;Acc:MGI:99547]	16:19198401-19200351	606	1714	1356	68	191.237	129.301	8.35957	191.237	68.8305	1.47424	1.0376e-15	4.47055e-14	UP
ENSMUST00000147881	ENSMUSG00000025724	Sec11a	SEC11 homolog A, signal peptidase complex subunit [Source:MGI Symbol;Acc:MGI:1929464]	7:80915763-80947511	728	94	14	19	8.73032	1.11124	1.94434	8.73032	1.52779	2.51459	1.10031e-15	4.72612e-14	UP
ENSMUST00000169733	ENSMUSG00000090307	1700071M16Rik	RIKEN cDNA 1700071M16 gene [Source:MGI Symbol;Acc:MGI:1920754]	17:43588340-43591509	2504	237	135	12	6.39954	3.1154	0.357014	6.39954	1.73621	1.88203	1.11098e-15	4.76708e-14	UP
ENSMUST00000200429	ENSMUSG00000056268	Dennd1b	DENN/MADD domain containing 1B [Source:MGI Symbol;Acc:MGI:2447812]	1:138963869-139178960	10770	291	94	90	1.82688	0.504346	0.622556	1.82688	0.563451	1.69702	1.11198e-15	4.76891e-14	UP
ENSMUST00000009530	ENSMUSG00000001131	Timp1	tissue inhibitor of metalloproteinase 1 [Source:MGI Symbol;Acc:MGI:98752]	X:20870221-20874735	833	976	592	176	79.2207	41.067	15.7405	79.2207	28.4037	1.4798	1.12822e-15	4.83359e-14	UP
ENSMUST00000133066	ENSMUSG00000028719	Cmpk1	cytidine monophosphate (UMP-CMP) kinase 1 [Source:MGI Symbol;Acc:MGI:1913838]	4:114963111-114987149	651	48	5	1	4.98535	0.443781	0.114424	4.98535	0.279102	4.15883	1.18812e-15	5.07724e-14	UP
ENSMUST00000193855	ENSMUSG00000096410	Ighv1-19	immunoglobulin heavy variable V1-19 [Source:MGI Symbol;Acc:MGI:4439779]	12:114708648-114709135	405	772	605	5	128.883	86.321	0.919838	128.883	43.6204	1.56299	1.21965e-15	5.20665e-14	UP
ENSMUST00000219839	ENSMUSG00000049422	Chchd10	coiled-coil-helix-coiled-coil-helix domain containing 10 [Source:MGI Symbol;Acc:MGI:2143558]	10:75933130-75937747	1488	667	65	409	30.3079	2.52424	20.4771	30.3079	11.5007	1.39798	1.25829e-15	5.36611e-14	UP
ENSMUST00000085027	ENSMUSG00000090113	Nhlrc4	NHL repeat containing 4 [Source:MGI Symbol;Acc:MGI:3687200]	17:25942233-25944932	2142	34	0	0	1.07321	0	0	1.07321	0	Inf	1.26232e-15	5.37233e-14	UP
ENSMUST00000110354	ENSMUSG00000021134	Srsf5	serine/arginine-rich splicing factor 5 [Source:MGI Symbol;Acc:MGI:98287]	12:80945520-80950503	1489	34	0	0	1.54387	0	0	1.54387	0	Inf	1.26232e-15	5.37233e-14	UP
ENSMUST00000113005	ENSMUSG00000034724	Cnot6l	CCR4-NOT transcription complex, subunit 6-like [Source:MGI Symbol;Acc:MGI:2443154]	5:96075737-96161755	3170	496	372	0	10.5793	6.78109	0	10.5793	3.39054	1.64165	1.48745e-15	6.30162e-14	UP
ENSMUST00000203821	ENSMUSG00000053338	Tarm1	T cell-interacting, activating receptor on myeloid cells 1 [Source:MGI Symbol;Acc:MGI:2442280]	7:3488570-3502624	1535	153	81	0	6.73934	3.04925	0	6.73934	1.52463	2.14415	1.5039e-15	6.36806e-14	UP
ENSMUST00000108557	ENSMUSG00000020828	Pld2	phospholipase D2 [Source:MGI Symbol;Acc:MGI:892877]	11:70540343-70558110	3655	79	17	7	1.46142	0.268761	0.142685	1.46142	0.205723	2.82859	1.52471e-15	6.45293e-14	UP
ENSMUST00000196634	ENSMUSG00000105096	Gbp10	guanylate-binding protein 10 [Source:MGI Symbol;Acc:MGI:4359647]	5:105220481-105221976	703	175	58	36	16.8312	4.76749	3.81504	16.8312	4.29126	1.97166	1.57801e-15	6.67514e-14	UP
ENSMUST00000163845	ENSMUSG00000030447	Cyfip1	cytoplasmic FMR1 interacting protein 1 [Source:MGI Symbol;Acc:MGI:1338801]	7:55842255-55930471	4178	891	717	1	14.4193	9.9167	0.017829	14.4193	4.96726	1.53747	1.61066e-15	6.80981e-14	UP
ENSMUST00000106436	ENSMUSG00000028678	Kif2c	kinesin family member 2C [Source:MGI Symbol;Acc:MGI:1921054]	4:117160143-117178744	2378	68	18	0	1.93344	0.43741	0	1.93344	0.218705	3.14411	1.65541e-15	6.99545e-14	UP
ENSMUST00000049483	ENSMUSG00000036053	Fmnl2	formin-like 2 [Source:MGI Symbol;Acc:MGI:1918659]	2:52857860-53133804	5461	390	167	103	4.82865	1.7671	1.40512	4.82865	1.58611	1.60613	1.67403e-15	7.06703e-14	UP
ENSMUST00000153842	ENSMUSG00000009292	Trpm2	transient receptor potential cation channel, subfamily M, member 2 [Source:MGI Symbol;Acc:MGI:1351901]	10:77909361-77933031	4508	208	72	49	3.1197	0.92292	0.809766	3.1197	0.866343	1.8484	1.73364e-15	7.31496e-14	UP
ENSMUST00000133077	ENSMUSG00000017760	Ctsa	cathepsin A [Source:MGI Symbol;Acc:MGI:97748]	2:164834030-164837035	923	82	19	7	6.00681	1.18953	0.56502	6.00681	0.877277	2.7755	1.75526e-15	7.40247e-14	UP
ENSMUST00000154092	ENSMUSG00000041268	Dmxl2	Dmx-like 2 [Source:MGI Symbol;Acc:MGI:2444630]	9:54365164-54381893	4039	1052	585	248	17.6107	8.36948	4.57432	17.6107	6.4719	1.44419	1.92733e-15	8.10361e-14	UP
ENSMUST00000103393	ENSMUSG00000094797	Igkv6-15	immunoglobulin kappa variable 6-15 [Source:MGI Symbol;Acc:MGI:1330831]	6:70406469-70406992	347	739	541	41	143.995	90.0915	8.80237	143.995	49.447	1.54207	1.95293e-15	8.20712e-14	UP
ENSMUST00000125939	ENSMUSG00000052423	B4galt3	UDP-Gal:betaGlcNAc beta 1,4-galactosyltransferase, polypeptide 3 [Source:MGI Symbol;Acc:MGI:1928767]	1:171270818-171271642	728	45	0	4	4.17937	0	0.409284	4.17937	0.204642	4.35211	2.01292e-15	8.45074e-14	UP
ENSMUST00000168928	ENSMUSG00000011960	Ccnt1	cyclin T1 [Source:MGI Symbol;Acc:MGI:1328363]	15:98543211-98567636	2011	256	106	55	8.6072	3.04586	2.03752	8.6072	2.54169	1.75976	2.04547e-15	8.58307e-14	UP
ENSMUST00000006559	ENSMUSG00000035274	Tpbg	trophoblast glycoprotein [Source:MGI Symbol;Acc:MGI:1341264]	9:85842380-85847040	3603	80	26	0	1.50128	0.416986	0	1.50128	0.208493	2.84812	2.16287e-15	9.06661e-14	UP
ENSMUST00000034738	ENSMUSG00000032215	Rsl24d1	ribosomal L24 domain containing 1 [Source:MGI Symbol;Acc:MGI:2681840]	9:73113448-73123333	1543	317	116	94	13.8908	4.34419	4.53849	13.8908	4.44134	1.64506	2.21141e-15	9.26081e-14	UP
ENSMUST00000053413	ENSMUSG00000048895	Cdk5r1	cyclin-dependent kinase 5, regulatory subunit 1 (p35) [Source:MGI Symbol;Acc:MGI:101764]	11:80477023-80481184	4162	675	374	142	10.9657	5.19261	2.54177	10.9657	3.86719	1.50364	2.23472e-15	9.35374e-14	UP
ENSMUST00000095143	ENSMUSG00000052137	Rbm12b2	RNA binding motif protein 12 B2 [Source:MGI Symbol;Acc:MGI:1924854]	4:12089439-12095922	3147	143	70	3	3.07238	1.28534	0.0710103	3.07238	0.678175	2.17963	2.29247e-15	9.59064e-14	UP
ENSMUST00000045621	ENSMUSG00000040054	Baz2a	bromodomain adjacent to zinc finger domain, 2A [Source:MGI Symbol;Acc:MGI:2151152]	10:128092783-128129303	8369	791	635	0	6.39052	4.38446	0	6.39052	2.19223	1.54353	2.38052e-15	9.94903e-14	UP
ENSMUST00000201010	ENSMUSG00000018076	Med13l	mediator complex subunit 13-like [Source:MGI Symbol;Acc:MGI:2670178]	5:118560739-118763916	7781	1171	852	106	10.1755	6.32733	1.01489	10.1755	3.67111	1.47081	2.44889e-15	1.02297e-13	UP
ENSMUST00000065113	ENSMUSG00000052942	Glis3	GLIS family zinc finger 3 [Source:MGI Symbol;Acc:MGI:2444289]	19:28262364-28679666	3382	62	14	0	1.23951	0.239202	0	1.23951	0.119601	3.37347	2.47988e-15	1.03436e-13	UP
ENSMUST00000105465	ENSMUSG00000004207	Psap	prosaposin [Source:MGI Symbol;Acc:MGI:97783]	10:60277627-60302594	2646	33123	28977	296	846.396	632.819	8.33394	846.396	320.577	1.40066	2.55019e-15	1.06263e-13	UP
ENSMUST00000049424	ENSMUSG00000042729	Wdr74	WD repeat domain 74 [Source:MGI Symbol;Acc:MGI:2147427]	19:8735839-8740624	1204	349	208	36	19.5989	9.98283	2.22755	19.5989	6.10519	1.68267	2.57558e-15	1.07267e-13	UP
ENSMUST00000152755	ENSMUSG00000001034	Mapk7	mitogen-activated protein kinase 7 [Source:MGI Symbol;Acc:MGI:1346347]	11:61488812-61494266	3255	232	74	67	4.81916	1.3137	1.53346	4.81916	1.42358	1.75926	2.67471e-15	1.11341e-13	UP
ENSMUST00000170075	ENSMUSG00000002307	Daxx	Fas death domain-associated protein [Source:MGI Symbol;Acc:MGI:1197015]	17:33909601-33915582	2673	245	139	17	6.19727	3.00492	0.473811	6.19727	1.73936	1.83307	2.82289e-15	1.17334e-13	UP
ENSMUST00000096089	ENSMUSG00000071561	BC100530	cDNA sequence BC100530 [Source:MGI Symbol;Acc:MGI:3696883]	16:36359382-36367748	619	454	337	2	49.5905	31.4598	0.240678	49.5905	15.8502	1.64556	2.91061e-15	1.2086e-13	UP
ENSMUST00000076442	ENSMUSG00000022565	Plec	plectin [Source:MGI Symbol;Acc:MGI:1277961]	15:76170976-76206322	15439	2046	896	764	8.96025	3.35355	3.68658	8.96025	3.52007	1.34794	2.96135e-15	1.22906e-13	UP
ENSMUST00000140602	ENSMUSG00000019082	Slc25a22	solute carrier family 25 (mitochondrial carrier, glutamate), member 22 [Source:MGI Symbol;Acc:MGI:1915517]	7:141429749-141437827	3264	176	84	16	3.64582	1.48712	0.365198	3.64582	0.926157	1.97692	2.98441e-15	1.23678e-13	UP
ENSMUST00000109403	ENSMUSG00000041685	Fcho2	FCH domain only 2 [Source:MGI Symbol;Acc:MGI:3505790]	13:98753840-98815449	1523	33	0	0	1.46505	0	0	1.46505	0	Inf	3.14637e-15	1.2994e-13	UP
ENSMUST00000144374	ENSMUSG00000040463	Mybbp1a	MYB binding protein (P160) 1a [Source:MGI Symbol;Acc:MGI:106181]	11:72448217-72451005	856	33	0	0	2.60662	0	0	2.60662	0	Inf	3.14637e-15	1.2994e-13	UP
ENSMUST00000153970	ENSMUSG00000032309	Fbxo22	F-box protein 22 [Source:MGI Symbol;Acc:MGI:1926014]	9:55208986-55224431	1979	33	0	0	1.12747	0	0	1.12747	0	Inf	3.14637e-15	1.2994e-13	UP
ENSMUST00000220974	ENSMUSG00000042507	Elmsan1	ELM2 and Myb/SANT-like domain containing 1 [Source:MGI Symbol;Acc:MGI:2685106]	12:84152459-84218881	3565	142	70	3	2.69317	1.13463	0.0626842	2.69317	0.598658	2.1695	3.28133e-15	1.35446e-13	UP
ENSMUST00000125192	ENSMUSG00000020564	Atxn7l1	ataxin 7-like 1 [Source:MGI Symbol;Acc:MGI:3584458]	12:33147789-33373045	2644	72	21	0	1.84121	0.458964	0	1.84121	0.229482	3.0042	3.32429e-15	1.36949e-13	UP
ENSMUST00000006667	ENSMUSG00000045868	Gvin1	GTPase, very large interferon inducible 1 [Source:MGI Symbol;Acc:MGI:1921808]	7:106156556-106215310	8795	842	514	152	6.47307	3.3771	1.28753	6.47307	2.33231	1.47269	3.34677e-15	1.37807e-13	UP
ENSMUST00000148523	ENSMUSG00000030269	Mtmr14	myotubularin related protein 14 [Source:MGI Symbol;Acc:MGI:1916075]	6:113265974-113280919	876	54	3	6	4.16799	0.197878	0.510301	4.16799	0.354089	3.55716	3.36844e-15	1.38563e-13	UP
ENSMUST00000209359	ENSMUSG00000109901	Chmp1b	charged multivesicular body protein 1B [Source:MGI Symbol;Acc:MGI:1914314]	18:67203531-67205970	2440	54	0	9	1.49638	0	0.274792	1.49638	0.137396	3.44506	3.36844e-15	1.38563e-13	UP
ENSMUST00000039812	ENSMUSG00000040123	Zmym5	zinc finger, MYM-type 5 [Source:MGI Symbol;Acc:MGI:3041170]	14:56790585-56811716	5290	156	30	50	1.9939	0.327709	0.704143	1.9939	0.515926	1.95035	3.53328e-15	1.4519e-13	UP
ENSMUST00000213717	ENSMUSG00000032175	Tyk2	tyrosine kinase 2 [Source:MGI Symbol;Acc:MGI:1929470]	9:21104068-21131180	4444	398	186	96	6.0554	2.41855	1.60933	6.0554	2.01394	1.5882	3.53473e-15	1.4519e-13	UP
ENSMUST00000213645	ENSMUSG00000035164	Zc3h12c	zinc finger CCCH type containing 12C [Source:MGI Symbol;Acc:MGI:3026959]	9:52111344-52168572	6764	1403	354	744	14.0245	3.02424	8.19443	14.0245	5.60933	1.32205	3.93788e-15	1.61195e-13	UP
ENSMUST00000154124	ENSMUSG00000018774	Cd68	CD68 antigen [Source:MGI Symbol;Acc:MGI:88342]	11:69664306-69666062	612	172	79	17	19.0025	7.45922	2.06944	19.0025	4.76433	1.99584	3.96413e-15	1.6219e-13	UP
ENSMUST00000042097	ENSMUSG00000071562	Stfa1	stefin A1 [Source:MGI Symbol;Acc:MGI:106198]	16:36277148-36285371	418	435	324	1	70.3634	44.7903	0.178205	70.3634	22.4843	1.64591	3.97155e-15	1.62414e-13	UP
ENSMUST00000021816	ENSMUSG00000021384	Susd3	sushi domain containing 3 [Source:MGI Symbol;Acc:MGI:1913579]	13:49230829-49248706	1317	39	1	1	2.00225	0.0438726	0.0565602	2.00225	0.0502164	5.31732	4.32784e-15	1.76037e-13	UP
ENSMUST00000109327	ENSMUSG00000017299	Dnttip1	deoxynucleotidyltransferase, terminal, interacting protein 1 [Source:MGI Symbol;Acc:MGI:1923483]	2:164746031-164761560	656	39	1	1	4.01976	0.0880796	0.113551	4.01976	0.100816	5.31732	4.32784e-15	1.76037e-13	UP
ENSMUST00000205815	ENSMUSG00000060860	Ube2s	ubiquitin-conjugating enzyme E2S [Source:MGI Symbol;Acc:MGI:1925141]	7:4794546-4812351	1126	39	0	2	2.34188	0	0.132309	2.34188	0.0661543	5.14569	4.32784e-15	1.76037e-13	UP
ENSMUST00000108885	ENSMUSG00000020400	Tnip1	TNFAIP3 interacting protein 1 [Source:MGI Symbol;Acc:MGI:1926194]	11:54910789-54962909	2686	2342	1650	335	58.9542	35.4972	9.29156	58.9542	22.3944	1.39646	4.34304e-15	1.7657e-13	UP
ENSMUST00000071891	ENSMUSG00000020549	Elac2	elaC ribonuclease Z 2 [Source:MGI Symbol;Acc:MGI:1890496]	11:64979038-65002069	2771	130	36	26	3.17205	0.750726	0.699022	3.17205	0.724874	2.12961	4.41167e-15	1.78752e-13	UP
ENSMUST00000114180	ENSMUSG00000009995	Taz	tafazzin [Source:MGI Symbol;Acc:MGI:109626]	X:74282762-74290148	1786	61	1	12	2.3093	0.0323518	0.500539	2.3093	0.266445	3.11554	4.76259e-15	1.9269e-13	UP
ENSMUST00000207030	ENSMUSG00000061374	Fiz1	Flt3 interacting zinc finger protein 1 [Source:MGI Symbol;Acc:MGI:1344336]	7:5007559-5014269	2178	249	165	0	7.72991	4.37766	0	7.72991	2.18883	1.82029	5.41319e-15	2.1859e-13	UP
ENSMUST00000186096	ENSMUSG00000073725	Lmbrd1	LMBR1 domain containing 1 [Source:MGI Symbol;Acc:MGI:1915671]	1:24678660-24707051	688	122	55	3	11.9896	4.61948	0.32481	11.9896	2.47214	2.27795	5.41953e-15	2.1874e-13	UP
ENSMUST00000081840	ENSMUSG00000057841	Rpl32	ribosomal protein L32 [Source:MGI Symbol;Acc:MGI:98038]	6:115805505-115808747	517	4511	2313	1487	589.951	258.524	214.274	589.951	236.399	1.31937	5.62328e-15	2.26745e-13	UP
ENSMUST00000047194	ENSMUSG00000035004	Igsf6	immunoglobulin superfamily, member 6 [Source:MGI Symbol;Acc:MGI:1891393]	7:121064067-121074572	2175	2573	2051	170	79.986	54.4907	5.82289	79.986	30.1568	1.40726	5.84383e-15	2.35525e-13	UP
ENSMUST00000225046	ENSMUSG00000016756	Cmah	cytidine monophospho-N-acetylneuraminic acid hydroxylase [Source:MGI Symbol;Acc:MGI:103227]	13:24415123-24439674	1653	57	3	8	2.3315	0.104864	0.360559	2.3315	0.232711	3.32464	5.95236e-15	2.38863e-13	UP
ENSMUST00000109313	ENSMUSG00000078937	Cpt1b	carnitine palmitoyltransferase 1b, muscle [Source:MGI Symbol;Acc:MGI:1098297]	15:89416405-89425863	2895	71	2	17	1.65822	0.0399173	0.437477	1.65822	0.238697	2.79638	6.00487e-15	2.40854e-13	UP
ENSMUST00000020970	ENSMUSG00000020641	Rsad2	radical S-adenosyl methionine domain containing 2 [Source:MGI Symbol;Acc:MGI:1929628]	12:26442746-26456452	3782	3387	1553	1269	60.5518	23.7283	24.9971	60.5518	24.3627	1.3135	6.06421e-15	2.43118e-13	UP
ENSMUST00000096691	ENSMUSG00000074695	Il22	interleukin 22 [Source:MGI Symbol;Acc:MGI:1355307]	10:118204942-118210047	1110	89	30	3	5.42127	1.56178	0.201324	5.42127	0.881554	2.62051	6.21362e-15	2.48988e-13	UP
ENSMUST00000114487	ENSMUSG00000026981	Il1rn	interleukin 1 receptor antagonist [Source:MGI Symbol;Acc:MGI:96547]	2:24336853-24351494	2474	675	520	19	18.4475	12.1456	0.572141	18.4475	6.35888	1.53658	6.36835e-15	2.55066e-13	UP
ENSMUST00000196645	ENSMUSG00000028864	Hgf	hepatocyte growth factor [Source:MGI Symbol;Acc:MGI:96079]	5:16553928-16619010	2189	55	11	0	1.69882	0.290379	0	1.69882	0.14519	3.54852	6.45766e-15	2.5852e-13	UP
ENSMUST00000028016	ENSMUSG00000040225	Prrc2c	proline-rich coiled-coil 2C [Source:MGI Symbol;Acc:MGI:1913754]	1:162673402-162740550	8815	192	106	9	1.47269	0.694864	0.0760628	1.47269	0.385463	1.93379	6.67548e-15	2.66857e-13	UP
ENSMUST00000112142	ENSMUSG00000027012	Dync1i2	dynein cytoplasmic 1 intermediate chain 2 [Source:MGI Symbol;Acc:MGI:107750]	2:71211706-71263298	2585	53	10	0	1.38628	0.223544	0	1.38628	0.111772	3.63259	6.82512e-15	2.72578e-13	UP
ENSMUST00000057272	ENSMUSG00000037270	4932438A13Rik	RIKEN cDNA 4932438A13 gene [Source:MGI Symbol;Acc:MGI:2444631]	3:36863106-37053033	15883	464	237	106	1.97524	0.862247	0.497189	1.97524	0.679718	1.53902	7.14062e-15	2.84635e-13	UP
ENSMUST00000111027	ENSMUSG00000029713	Gnb2	guanine nucleotide binding protein (G protein), beta 2 [Source:MGI Symbol;Acc:MGI:95784]	5:137528157-137531758	1610	41	3	0	1.72183	0.107665	0	1.72183	0.0538325	4.99932	7.15782e-15	2.85184e-13	UP
ENSMUST00000143693	ENSMUSG00000057554	Lgals8	lectin, galactose binding, soluble 8 [Source:MGI Symbol;Acc:MGI:1928481]	13:12439418-12461493	2457	300	201	8	8.25561	4.72723	0.242574	8.25561	2.4849	1.73218	7.19966e-15	2.86714e-13	UP
ENSMUST00000045097	ENSMUSG00000040253	Gbp7	guanylate binding protein 7 [Source:MGI Symbol;Acc:MGI:2444421]	3:142530342-142550149	5614	1268	874	180	15.2715	8.99612	2.38863	15.2715	5.69237	1.42374	7.34548e-15	2.92382e-13	UP
ENSMUST00000037064	ENSMUSG00000034248	Slc25a37	solute carrier family 25, member 37 [Source:MGI Symbol;Acc:MGI:1914962]	14:69241848-69285112	4174	739	366	211	11.9709	5.06693	3.76598	11.9709	4.41646	1.43857	7.808e-15	3.10349e-13	UP
ENSMUST00000160897	ENSMUSG00000071657	Bscl2	Berardinelli-Seip congenital lipodystrophy 2 (seipin) [Source:MGI Symbol;Acc:MGI:1298392]	19:8839390-8848638	1646	32	0	0	1.31449	0	0	1.31449	0	Inf	7.87776e-15	3.11641e-13	UP
ENSMUST00000102840	ENSMUSG00000076441	Ass1	argininosuccinate synthetase 1 [Source:MGI Symbol;Acc:MGI:88090]	2:31470207-31520672	1696	1464	914	305	58.3645	31.1413	13.3975	58.3645	22.2694	1.39003	8.7483e-15	3.45589e-13	UP
ENSMUST00000000208	ENSMUSG00000000204	Slfn4	schlafen 4 [Source:MGI Symbol;Acc:MGI:1329010]	11:83175186-83190216	3958	1269	1031	43	21.678	15.0522	0.80937	21.678	7.93077	1.4507	8.80495e-15	3.47498e-13	UP
ENSMUST00000219661	ENSMUSG00000112023	Lilr4b	leukocyte immunoglobulin-like receptor, subfamily B, member 4B [Source:MGI Symbol;Acc:MGI:102702]	10:51480658-51486321	1143	257	130	39	15.2027	6.57224	2.54194	15.2027	4.55709	1.73814	9.14379e-15	3.60701e-13	UP
ENSMUST00000125340	ENSMUSG00000049550	Clip1	CAP-GLY domain containing linker protein 1 [Source:MGI Symbol;Acc:MGI:1928401]	5:123577818-123603810	2394	60	6	7	1.69456	0.144837	0.217842	1.69456	0.181339	3.22415	9.15447e-15	3.60952e-13	UP
ENSMUST00000050797	ENSMUSG00000032035	Ets1	E26 avian leukemia oncogene 1, 5' domain [Source:MGI Symbol;Acc:MGI:95455]	9:32696049-32755004	1976	327	24	190	11.1891	0.701843	7.16334	11.1891	3.93259	1.50854	9.40276e-15	3.70393e-13	UP
ENSMUST00000107867	ENSMUSG00000020541	Tom1l1	target of myb1-like 1 (chicken) [Source:MGI Symbol;Acc:MGI:1919193]	11:90645690-90662999	2439	82	13	15	2.27318	0.307995	0.458187	2.27318	0.383091	2.56895	9.58938e-15	3.77388e-13	UP
ENSMUST00000129611	ENSMUSG00000026043	Col3a1	collagen, type III, alpha 1 [Source:MGI Symbol;Acc:MGI:88453]	1:45311538-45325018	3159	418	312	3	8.94665	5.70717	0.0707405	8.94665	2.88895	1.6308	9.82537e-15	3.86312e-13	UP
ENSMUST00000007799	ENSMUSG00000007655	Cav1	caveolin 1, caveolae protein [Source:MGI Symbol;Acc:MGI:102709]	6:17306335-17341324	2522	38	1	1	1.01877	0.0229105	0.029536	1.01877	0.0262232	5.27984	1.01177e-14	3.97432e-13	UP
ENSMUST00000100962	ENSMUSG00000079363	Gbp4	guanylate binding protein 4 [Source:MGI Symbol;Acc:MGI:97072]	5:105115767-105139586	4538	384	209	69	5.72137	2.66133	1.13274	5.72137	1.89704	1.59261	1.06343e-14	4.16162e-13	UP
ENSMUST00000188797	ENSMUSG00000026235	Epha4	Eph receptor A4 [Source:MGI Symbol;Acc:MGI:98277]	1:77373139-77515088	3612	77	26	0	1.44137	0.415947	0	1.44137	0.207974	2.79297	1.12834e-14	4.40944e-13	UP
ENSMUST00000221168	ENSMUSG00000015671	Psma2	proteasome (prosome, macropain) subunit, alpha type 2 [Source:MGI Symbol;Acc:MGI:104885]	13:14616772-14674236	1353	35	1	0	1.74904	0.0427053	0	1.74904	0.0213526	6.35601	1.14093e-14	4.45656e-13	UP
ENSMUST00000219598	ENSMUSG00000112023	Lilr4b	leukocyte immunoglobulin-like receptor, subfamily B, member 4B [Source:MGI Symbol;Acc:MGI:102702]	10:51485569-51486219	520	133	49	18	17.2934	5.44512	2.57882	17.2934	4.01197	2.10784	1.1558e-14	4.51043e-13	UP
ENSMUST00000140339	ENSMUSG00000021457	Syk	spleen tyrosine kinase [Source:MGI Symbol;Acc:MGI:99515]	13:52596959-52624339	2030	748	448	148	24.9138	12.7526	5.43145	24.9138	9.09202	1.45427	1.15889e-14	4.52037e-13	UP
ENSMUST00000165104	ENSMUSG00000040111	Gramd1b	GRAM domain containing 1B [Source:MGI Symbol;Acc:MGI:1925037]	9:40293245-40455670	3824	151	84	0	2.66988	1.26934	0	2.66988	0.634668	2.0727	1.18605e-14	4.62414e-13	UP
ENSMUST00000160752	ENSMUSG00000001524	Gtf2h4	general transcription factor II H, polypeptide 4 [Source:MGI Symbol;Acc:MGI:1338799]	17:35667830-35673703	1569	45	5	1	1.93919	0.184131	0.0474759	1.93919	0.115803	4.0657	1.21568e-14	4.73526e-13	UP
ENSMUST00000058897	ENSMUSG00000046245	Pilra	paired immunoglobin-like type 2 receptor alpha [Source:MGI Symbol;Acc:MGI:2450529]	5:137821952-137836268	2578	1734	1249	230	45.4778	27.996	6.64651	45.4778	17.3212	1.39262	1.22471e-14	4.76602e-13	UP
ENSMUST00000142932	ENSMUSG00000027737	Slc7a11	solute carrier family 7 (cationic amino acid transporter, y+ system), member 11 [Source:MGI Symbol;Acc:MGI:1347355]	3:50415970-50443614	3162	236	139	15	5.04643	2.54021	0.353421	5.04643	1.44682	1.80238	1.23011e-14	4.7848e-13	UP
ENSMUST00000101525	ENSMUSG00000020407	Upp1	uridine phosphorylase 1 [Source:MGI Symbol;Acc:MGI:1097668]	11:9118107-9136170	1157	1069	904	0	62.4709	45.1493	0	62.4709	22.5747	1.46848	1.23188e-14	4.78942e-13	UP
ENSMUST00000085425	ENSMUSG00000035692	Isg15	ISG15 ubiquitin-like modifier [Source:MGI Symbol;Acc:MGI:1855694]	4:156199424-156200818	756	2201	965	865	196.848	73.7601	85.2401	196.848	79.5001	1.30806	1.33711e-14	5.18169e-13	UP
ENSMUST00000100241	ENSMUSG00000026821	Ralgds	ral guanine nucleotide dissociation stimulator [Source:MGI Symbol;Acc:MGI:107485]	2:28533542-28552636	3102	359	260	4	7.82503	4.84337	0.0960538	7.82503	2.46971	1.66375	1.44186e-14	5.56443e-13	UP
ENSMUST00000178486	ENSMUSG00000048154	Kmt2d	lysine (K)-specific methyltransferase 2D [Source:MGI Symbol;Acc:MGI:2682319]	15:98831669-98871183	19805	2612	108	1967	8.91727	0.315112	7.3991	8.91727	3.85711	1.20908	1.47417e-14	5.6839e-13	UP
ENSMUST00000072329	ENSMUSG00000057531	Dtnbp1	dystrobrevin binding protein 1 [Source:MGI Symbol;Acc:MGI:2137586]	13:44922079-45002147	1362	169	95	4	8.38966	4.03053	0.218766	8.38966	2.12465	1.98139	1.49615e-14	5.76598e-13	UP
ENSMUST00000129493	ENSMUSG00000058818	Pirb	paired Ig-like receptor B [Source:MGI Symbol;Acc:MGI:894311]	7:3712537-3720382	2923	283	122	69	6.54624	2.41183	1.7586	6.54624	2.08521	1.65047	1.53364e-14	5.90773e-13	UP
ENSMUST00000131003	ENSMUSG00000033149	Phldb2	pleckstrin homology like domain, family B, member 2 [Source:MGI Symbol;Acc:MGI:2444981]	16:45747160-45801571	2328	214	79	53	6.21533	1.96093	1.69608	6.21533	1.8285	1.76517	1.56322e-14	6.01891e-13	UP
ENSMUST00000153968	ENSMUSG00000028859	Csf3r	colony stimulating factor 3 receptor (granulocyte) [Source:MGI Symbol;Acc:MGI:1339755]	4:126024726-126031896	696	248	160	7	24.0921	13.284	0.749301	24.0921	7.01664	1.77971	1.5997e-14	6.15654e-13	UP
ENSMUST00000065028	ENSMUSG00000017631	Abr	active BCR-related gene [Source:MGI Symbol;Acc:MGI:107771]	11:76416751-76468465	4444	2910	2584	0	44.2744	33.5996	0	44.2744	16.7998	1.39803	1.62222e-14	6.2403e-13	UP
ENSMUST00000137513	ENSMUSG00000026821	Ralgds	ral guanine nucleotide dissociation stimulator [Source:MGI Symbol;Acc:MGI:107485]	2:28533549-28553070	4409	2136	1497	342	32.7563	19.6199	5.77876	32.7563	12.6994	1.36702	1.65854e-14	6.37712e-13	UP
ENSMUST00000078155	ENSMUSG00000003500	Impdh1	inosine monophosphate dehydrogenase 1 [Source:MGI Symbol;Acc:MGI:96567]	6:29200437-29212297	2437	418	266	48	11.5972	6.30729	1.46735	11.5972	3.88732	1.57693	1.66559e-14	6.40129e-13	UP
ENSMUST00000066859	ENSMUSG00000026365	Cfh	complement component factor h [Source:MGI Symbol;Acc:MGI:88385]	1:140085859-140183411	4361	1237	974	78	19.1786	12.9059	1.33247	19.1786	7.11919	1.42971	1.66919e-14	6.40923e-13	UP
ENSMUST00000112233	ENSMUSG00000031342	Gpm6b	glycoprotein m6b [Source:MGI Symbol;Acc:MGI:107672]	X:166238972-166388988	2949	84	31	0	1.92592	0.607447	0	1.92592	0.303723	2.66472	1.68196e-14	6.45528e-13	UP
ENSMUST00000046745	ENSMUSG00000078921	Tgtp2	T cell specific GTPase 2 [Source:MGI Symbol;Acc:MGI:3710083]	11:49057194-49064204	2810	811	574	90	19.5141	11.8038	2.3861	19.5141	7.09495	1.45965	1.72212e-14	6.60035e-13	UP
ENSMUST00000197843	ENSMUSG00000054892	Txk	TXK tyrosine kinase [Source:MGI Symbol;Acc:MGI:102960]	5:72703470-72752774	5303	140	57	17	1.78501	0.621113	0.238826	1.78501	0.42997	2.05362	1.77916e-14	6.81271e-13	UP
ENSMUST00000023225	ENSMUSG00000022564	Grina	glutamate receptor, ionotropic, N-methyl D-aspartate-associated protein 1 (glutamate binding) [Source:MGI Symbol;Acc:MGI:1913418]	15:76246807-76249904	1693	9965	7618	1257	397.973	260.016	55.313	397.973	157.665	1.33581	1.79747e-14	6.87966e-13	UP
ENSMUST00000120633	ENSMUSG00000023008	Fmnl3	formin-like 3 [Source:MGI Symbol;Acc:MGI:109569]	15:99317225-99370449	4290	1162	771	200	18.314	10.3852	3.47313	18.314	6.92915	1.40219	1.80832e-14	6.91803e-13	UP
ENSMUST00000032259	ENSMUSG00000030156	Cd69	CD69 antigen [Source:MGI Symbol;Acc:MGI:88343]	6:129267325-129275436	1687	2549	1509	672	102.162	51.6881	29.6759	102.162	40.682	1.32839	1.91119e-14	7.29154e-13	UP
ENSMUST00000032130	ENSMUSG00000030051	Aplf	aprataxin and PNKP like factor [Source:MGI Symbol;Acc:MGI:1919353]	6:87629749-87672193	1889	64	9	8	2.29078	0.27532	0.315513	2.29078	0.295416	2.95502	1.9786e-14	7.525e-13	UP
ENSMUST00000195654	ENSMUSG00000014226	Cacybp	calcyclin binding protein [Source:MGI Symbol;Acc:MGI:1270839]	1:160206116-160212805	544	31	0	0	3.85297	0	0	3.85297	0	Inf	1.98138e-14	7.525e-13	UP
ENSMUST00000153485	ENSMUSG00000020868	Xylt2	xylosyltransferase II [Source:MGI Symbol;Acc:MGI:2444797]	11:94664587-94677515	2510	152	86	0	4.09453	1.97988	0	4.09453	0.989941	2.04828	2.07393e-14	7.87294e-13	UP
ENSMUST00000070690	ENSMUSG00000056529	Ptafr	platelet-activating factor receptor [Source:MGI Symbol;Acc:MGI:106066]	4:132564067-132582683	3637	6020	4451	881	111.915	70.7181	18.0461	111.915	44.3821	1.33435	2.07615e-14	7.87778e-13	UP
ENSMUST00000132320	ENSMUSG00000045983	Eif4g1	eukaryotic translation initiation factor 4, gamma 1 [Source:MGI Symbol;Acc:MGI:2384784]	16:20678276-20692881	5004	3002	1643	929	40.5627	18.973	13.8308	40.5627	16.4019	1.30629	2.32588e-14	8.79346e-13	UP
ENSMUST00000167160	ENSMUSG00000029001	Fbxo44	F-box protein 44 [Source:MGI Symbol;Acc:MGI:1354744]	4:148152800-148159595	1572	37	1	1	1.59142	0.0367559	0.0473853	1.59142	0.0420706	5.24136	2.37266e-14	8.95413e-13	UP
ENSMUST00000016673	ENSMUSG00000016529	Il10	interleukin 10 [Source:MGI Symbol;Acc:MGI:96537]	1:131019845-131024974	1310	824	469	199	42.5294	20.688	11.317	42.5294	16.0025	1.41017	2.42156e-14	9.13454e-13	UP
ENSMUST00000147604	ENSMUSG00000037860	Aim2	absent in melanoma 2 [Source:MGI Symbol;Acc:MGI:2686159]	1:173350879-173466040	2839	216	67	67	5.14426	1.36373	1.75816	5.14426	1.56094	1.72055	2.49052e-14	9.39041e-13	UP
ENSMUST00000113446	ENSMUSG00000030020	Prickle2	prickle planar cell polarity protein 2 [Source:MGI Symbol;Acc:MGI:1925144]	6:92370910-92534861	7860	143	0	71	1.23012	0	0.672959	1.23012	0.336479	1.87021	2.56414e-14	9.65497e-13	UP
ENSMUST00000225083	ENSMUSG00000105703	Gm43305	predicted gene 43305 [Source:MGI Symbol;Acc:MGI:5663442]	14:54293005-54297456	705	125	32	29	11.9882	2.62289	3.06448	11.9882	2.84369	2.07578	2.57983e-14	9.70966e-13	UP
ENSMUST00000226607	ENSMUSG00000022100	Xpo7	exportin 7 [Source:MGI Symbol;Acc:MGI:1929705]	14:70671329-70766550	2769	95	27	12	2.31972	0.563446	0.322847	2.31972	0.443146	2.38809	2.61018e-14	9.81505e-13	UP
ENSMUST00000074038	ENSMUSG00000044573	Acp1	acid phosphatase 1, soluble [Source:MGI Symbol;Acc:MGI:87881]	12:30893656-30911589	2754	350	144	105	8.59286	3.02144	2.84036	8.59286	2.9309	1.55179	2.72985e-14	1.02512e-12	UP
ENSMUST00000051446	ENSMUSG00000037876	Jmjd1c	jumonji domain containing 1C [Source:MGI Symbol;Acc:MGI:1918614]	10:67127258-67256326	8382	308	222	1	2.48449	1.53046	0.00888687	2.48449	0.769673	1.69063	2.76581e-14	1.03816e-12	UP
ENSMUST00000132684	ENSMUSG00000089832	Shkbp1	Sh3kbp1 binding protein 1 [Source:MGI Symbol;Acc:MGI:2385803]	7:27342137-27355743	2506	65	1	16	1.75376	0.0230568	0.475661	1.75376	0.249359	2.81415	3.00038e-14	1.12419e-12	UP
ENSMUST00000025844	ENSMUSG00000024910	Ctsw	cathepsin W [Source:MGI Symbol;Acc:MGI:1338045]	19:5465240-5468498	1232	391	179	108	21.4585	8.39572	6.53071	21.4585	7.46322	1.52368	3.04623e-14	1.14085e-12	UP
ENSMUST00000105370	ENSMUSG00000003068	Stk11	serine/threonine kinase 11 [Source:MGI Symbol;Acc:MGI:1341870]	10:80125375-80130675	1474	219	99	41	10.0457	3.88108	2.0722	10.0457	2.97664	1.75482	3.06603e-14	1.14776e-12	UP
ENSMUST00000005218	ENSMUSG00000005087	Cd44	CD44 antigen [Source:MGI Symbol;Acc:MGI:88338]	2:102811141-102901625	5614	7143	6478	24	86.0284	66.6783	0.318491	86.0284	33.4984	1.36072	3.09547e-14	1.15826e-12	UP
ENSMUST00000131598	ENSMUSG00000042719	Naa25	N(alpha)-acetyltransferase 25, NatB auxiliary subunit [Source:MGI Symbol;Acc:MGI:2442563]	5:121397995-121426518	4143	176	64	40	2.87231	0.892644	0.719269	2.87231	0.805957	1.83344	3.16625e-14	1.18422e-12	UP
ENSMUST00000098064	ENSMUSG00000038729	Akap2	A kinase (PRKA) anchor protein 2 [Source:MGI Symbol;Acc:MGI:1306795]	4:57854159-57896982	7172	359	19	226	3.38445	0.153087	2.34756	3.38445	1.25033	1.43662	3.2037e-14	1.19715e-12	UP
ENSMUST00000053865	ENSMUSG00000046687	Gm5424	predicted gene 5424 [Source:MGI Symbol;Acc:MGI:3643173]	10:62071123-62072362	1240	1796	1176	370	97.9306	54.8027	22.2295	97.9306	38.5161	1.3463	3.63218e-14	1.35123e-12	UP
ENSMUST00000031205	ENSMUSG00000029275	Gfi1	growth factor independent 1 [Source:MGI Symbol;Acc:MGI:103170]	5:107716657-107724343	2860	191	70	46	4.51544	1.41432	1.19824	4.51544	1.30628	1.7894	3.70413e-14	1.37616e-12	UP
ENSMUST00000197001	ENSMUSG00000106609	Gm43181	predicted gene 43181 [Source:MGI Symbol;Acc:MGI:5663318]	5:43784046-43786117	2072	478	329	45	15.5981	9.17535	1.61799	15.5981	5.39667	1.53123	3.97774e-14	1.4765e-12	UP
ENSMUST00000103381	ENSMUSG00000076580	Igkv8-27	immunoglobulin kappa chain variable 8-27 [Source:MGI Symbol;Acc:MGI:4439868]	6:70171809-70172108	300	444	347	1	100.068	66.8381	0.248299	100.068	33.5432	1.57689	4.05992e-14	1.50633e-12	UP
ENSMUST00000033182	ENSMUSG00000030890	Ilk	integrin linked kinase [Source:MGI Symbol;Acc:MGI:1195267]	7:105736592-105742925	1795	266	11	159	10.0196	0.354117	6.59907	10.0196	3.47659	1.52708	4.48245e-14	1.65942e-12	UP
ENSMUST00000218753	ENSMUSG00000112148	Lilrb4a	leukocyte immunoglobulin-like receptor, subfamily B, member 4A [Source:MGI Symbol;Acc:MGI:102701]	10:51495216-51496601	1279	5280	3940	786	279.124	178.009	45.7827	279.124	111.896	1.31875	4.6411e-14	1.71284e-12	UP
ENSMUST00000210781	ENSMUSG00000070808	Bicra	BRD4 interacting chromatin remodeling complex associated protein [Source:MGI Symbol;Acc:MGI:2154263]	7:15970672-16047921	5975	235	16	131	2.65928	0.154735	1.63336	2.65928	0.89405	1.57261	4.99114e-14	1.83878e-12	UP
ENSMUST00000208839	ENSMUSG00000005534	Insr	insulin receptor [Source:MGI Symbol;Acc:MGI:96575]	8:3122061-3159555	551	30	0	0	3.68129	0	0	3.68129	0	Inf	5.00638e-14	1.84115e-12	UP
ENSMUST00000178919	ENSMUSG00000095320	Ccl21a	chemokine (C-C motif) ligand 21A (serine) [Source:MGI Symbol;Acc:MGI:1349183]	JH584294.1:121048-121713	402	633	306	195	106.466	43.9857	36.1376	106.466	40.0616	1.4101	5.19426e-14	1.90941e-12	UP
ENSMUST00000103092	ENSMUSG00000017760	Ctsa	cathepsin A [Source:MGI Symbol;Acc:MGI:97748]	2:164832901-164841032	3646	218	5	127	4.04271	0.0792378	2.59498	4.04271	1.33711	1.59621	5.32289e-14	1.95583e-12	UP
ENSMUST00000026564	ENSMUSG00000025491	Ifitm1	interferon induced transmembrane protein 1 [Source:MGI Symbol;Acc:MGI:1915963]	7:140968040-140969825	736	1496	1296	23	137.432	101.752	2.32804	137.432	52.0401	1.40102	5.3903e-14	1.97973e-12	UP
ENSMUST00000176285	ENSMUSG00000019984	Med23	mediator complex subunit 23 [Source:MGI Symbol;Acc:MGI:1917458]	10:24888451-24913020	3226	317	185	45	6.64398	3.31378	1.0392	6.64398	2.17649	1.61004	5.39397e-14	1.98021e-12	UP
ENSMUST00000089398	ENSMUSG00000068227	Il2rb	interleukin 2 receptor, beta chain [Source:MGI Symbol;Acc:MGI:96550]	15:78480553-78495066	2692	1773	866	638	44.5315	18.5891	17.6561	44.5315	18.1226	1.29703	5.50585e-14	2.0204e-12	UP
ENSMUST00000219836	ENSMUSG00000025381	Cnpy2	canopy FGF signaling regulator 2 [Source:MGI Symbol;Acc:MGI:1928477]	10:128322545-128326267	607	64	6	11	7.12897	0.571234	1.35004	7.12897	0.960636	2.89163	5.53284e-14	2.02941e-12	UP
ENSMUST00000032152	ENSMUSG00000030069	Prok2	prokineticin 2 [Source:MGI Symbol;Acc:MGI:1354178]	6:99711350-99726353	1423	43	6	0	2.04315	0.243668	0	2.04315	0.121834	4.06781	5.78697e-14	2.11984e-12	UP
ENSMUST00000031731	ENSMUSG00000029718	Pcolce	procollagen C-endopeptidase enhancer protein [Source:MGI Symbol;Acc:MGI:105099]	5:137605103-137611487	1626	158	35	53	6.57009	1.24384	2.42833	6.57009	1.83609	1.83928	5.88007e-14	2.14923e-12	UP
ENSMUST00000137035	ENSMUSG00000022747	St3gal6	ST3 beta-galactoside alpha-2,3-sialyltransferase 6 [Source:MGI Symbol;Acc:MGI:1888707]	16:58468125-58523426	4123	488	140	226	8.00276	1.96215	4.08361	8.00276	3.02288	1.40457	6.07349e-14	2.21799e-12	UP
ENSMUST00000163272	ENSMUSG00000017548	Suz12	SUZ12 polycomb repressive complex 2 subunit [Source:MGI Symbol;Acc:MGI:1261758]	11:79993106-80034122	4303	693	580	0	10.8892	7.78884	0	10.8892	3.89442	1.48342	6.09853e-14	2.22616e-12	UP
ENSMUST00000196097	ENSMUSG00000027712	Anxa5	annexin A5 [Source:MGI Symbol;Acc:MGI:106008]	3:36449164-36452328	567	778	254	364	92.7749	25.8862	47.8265	92.7749	36.8563	1.33182	6.12647e-14	2.23304e-12	UP
ENSMUST00000022865	ENSMUSG00000022255	Mtdh	metadherin [Source:MGI Symbol;Acc:MGI:1914404]	15:34082719-34145624	6919	1204	858	176	11.7657	7.16573	1.89505	11.7657	4.53039	1.37688	6.50344e-14	2.36262e-12	UP
ENSMUST00000076212	ENSMUSG00000032724	Abtb2	ankyrin repeat and BTB (POZ) domain containing 2 [Source:MGI Symbol;Acc:MGI:2139365]	2:103566310-103718423	4558	1460	879	371	21.6577	11.1437	6.06385	21.6577	8.60379	1.33184	6.83989e-14	2.4827e-12	UP
ENSMUST00000116286	ENSMUSG00000042608	Stk40	serine/threonine kinase 40 [Source:MGI Symbol;Acc:MGI:1921428]	4:126103957-126141028	3860	1798	1596	11	31.4946	23.8925	0.212299	31.4946	12.0524	1.38578	6.96516e-14	2.52378e-12	UP
ENSMUST00000005185	ENSMUSG00000005054	Cstb	cystatin B [Source:MGI Symbol;Acc:MGI:109514]	10:78425669-78427622	603	4276	3257	590	479.462	312.116	72.8928	479.462	192.505	1.31652	7.19596e-14	2.60516e-12	UP
ENSMUST00000005829	ENSMUSG00000005686	Ampd3	adenosine monophosphate deaminase 3 [Source:MGI Symbol;Acc:MGI:1096344]	7:110772604-110812405	4094	514	417	0	8.48884	5.88578	0	8.48884	2.94289	1.52833	7.96796e-14	2.87717e-12	UP
ENSMUST00000212143	ENSMUSG00000019261	Map1s	microtubule-associated protein 1S [Source:MGI Symbol;Acc:MGI:2443304]	8:70911818-70917526	4396	118	33	25	1.81492	0.433786	0.423681	1.81492	0.428733	2.08175	8.0049e-14	2.88677e-12	UP
ENSMUST00000209177	ENSMUSG00000062785	Kcnc3	potassium voltage gated channel, Shaw-related subfamily, member 3 [Source:MGI Symbol;Acc:MGI:96669]	7:44590664-44601080	2960	220	116	29	5.02533	2.26456	0.729885	5.02533	1.49722	1.74693	8.18406e-14	2.95011e-12	UP
ENSMUST00000026507	ENSMUSG00000025437	Usp33	ubiquitin specific peptidase 33 [Source:MGI Symbol;Acc:MGI:2159711]	3:152346478-152393612	4153	171	105	0	2.78399	1.46098	0	2.78399	0.730489	1.93022	8.57726e-14	3.0799e-12	UP
ENSMUST00000168189	ENSMUSG00000000131	Xpo6	exportin 6 [Source:MGI Symbol;Acc:MGI:2429950]	7:126101715-126200501	4552	172	60	42	2.55482	0.761666	0.687371	2.55482	0.724518	1.81813	9.32108e-14	3.34268e-12	UP
ENSMUST00000029709	ENSMUSG00000028071	Sh2d2a	SH2 domain containing 2A [Source:MGI Symbol;Acc:MGI:1351596]	3:87847005-87855722	4484	532	242	174	8.02194	3.11864	2.89089	8.02194	3.00476	1.4167	9.61637e-14	3.4471e-12	UP
ENSMUST00000227198	ENSMUSG00000037759	Ptger2	prostaglandin E receptor 2 (subtype EP2) [Source:MGI Symbol;Acc:MGI:97794]	14:44988666-44991316	2651	609	415	82	15.5325	9.04595	2.30439	15.5325	5.67517	1.45255	9.77932e-14	3.504e-12	UP
ENSMUST00000154513	ENSMUSG00000017802	Retreg3	reticulophagy regulator family member 3 [Source:MGI Symbol;Acc:MGI:1915248]	11:101096322-101119893	3229	95	5	34	1.98925	0.0894708	0.784451	1.98925	0.436961	2.18665	9.96078e-14	3.56597e-12	UP
ENSMUST00000106464	ENSMUSG00000028689	Ccdc163	coiled-coil domain containing 163 [Source:MGI Symbol;Acc:MGI:1915644]	4:116708930-116715103	1213	63	7	10	3.51167	0.333487	0.614166	3.51167	0.473826	2.88973	1.02072e-13	3.65107e-12	UP
ENSMUST00000123054	ENSMUSG00000036985	Zdhhc9	zinc finger, DHHC domain containing 9 [Source:MGI Symbol;Acc:MGI:2444393]	X:48181694-48208665	1388	120	28	31	5.84555	1.16568	1.66386	5.84555	1.41477	2.04677	1.05203e-13	3.75985e-12	UP
ENSMUST00000110483	ENSMUSG00000016128	Stard13	StAR-related lipid transfer (START) domain containing 13 [Source:MGI Symbol;Acc:MGI:2385331]	5:151037510-151190269	5662	92	29	10	1.09863	0.295963	0.131576	1.09863	0.213769	2.36157	1.07482e-13	3.83801e-12	UP
ENSMUST00000161611	ENSMUSG00000006014	Prg4	proteoglycan 4 (megakaryocyte stimulating factor, articular superficial zone protein) [Source:MGI Symbol;Acc:MGI:1891344]	1:150449869-150466165	3821	224	154	0	3.96373	2.32895	0	3.96373	1.16447	1.76718	1.10488e-13	3.94366e-12	UP
ENSMUST00000049537	ENSMUSG00000039361	Picalm	phosphatidylinositol binding clathrin assembly protein [Source:MGI Symbol;Acc:MGI:2385902]	7:90130516-90209100	3528	973	758	81	18.6474	12.4153	1.71044	18.6474	7.06286	1.40065	1.14372e-13	4.06322e-12	UP
ENSMUST00000159816	ENSMUSG00000043336	Filip1l	filamin A interacting protein 1-like [Source:MGI Symbol;Acc:MGI:1925999]	16:57353093-57573126	4452	216	78	62	3.28045	1.01241	1.0375	3.28045	1.02496	1.67833	1.16873e-13	4.15031e-12	UP
ENSMUST00000028190	ENSMUSG00000026842	Abl1	c-abl oncogene 1, non-receptor tyrosine kinase [Source:MGI Symbol;Acc:MGI:87859]	2:31759943-31804227	5794	406	139	163	4.73785	1.38629	2.09584	4.73785	1.74106	1.44426	1.19845e-13	4.25044e-12	UP
ENSMUST00000195443	ENSMUSG00000026558	Uck2	uridine-cytidine kinase 2 [Source:MGI Symbol;Acc:MGI:1931744]	1:167226227-167236835	738	125	56	10	11.4522	4.3848	1.00946	11.4522	2.69713	2.08612	1.20285e-13	4.26241e-12	UP
ENSMUST00000110371	ENSMUSG00000018796	Acsl1	acyl-CoA synthetase long-chain family member 1 [Source:MGI Symbol;Acc:MGI:102797]	8:46492832-46534480	2100	363	99	165	11.6875	2.72415	5.8535	11.6875	4.28882	1.44631	1.21377e-13	4.29748e-12	UP
ENSMUST00000118155	ENSMUSG00000020738	Sumo2	small ubiquitin-like modifier 2 [Source:MGI Symbol;Acc:MGI:2158813]	11:115523102-115536181	884	29	0	0	2.21806	0	0	2.21806	0	Inf	1.27085e-13	4.4862e-12	UP
ENSMUST00000125813	ENSMUSG00000030178	Klra13-ps	killer cell lectin-like receptor subfamily A, member 13, pseudogene [Source:MGI Symbol;Acc:MGI:1321090]	6:130291173-130306427	802	29	0	0	2.44484	0	0	2.44484	0	Inf	1.27085e-13	4.4862e-12	UP
ENSMUST00000143867	ENSMUSG00000029175	Slc35f6	solute carrier family 35, member F6 [Source:MGI Symbol;Acc:MGI:1922169]	5:30647967-30658191	1443	29	0	0	1.35881	0	0	1.35881	0	Inf	1.27085e-13	4.4862e-12	UP
ENSMUST00000154558	ENSMUSG00000030204	Ddx47	DEAD (Asp-Glu-Ala-Asp) box polypeptide 47 [Source:MGI Symbol;Acc:MGI:1915005]	6:135011653-135021578	1078	29	0	0	1.81889	0	0	1.81889	0	Inf	1.27085e-13	4.4862e-12	UP
ENSMUST00000204254	ENSMUSG00000051256	Jagn1	jagunal homolog 1 [Source:MGI Symbol;Acc:MGI:1915017]	6:113442610-113448209	1147	29	0	0	1.70947	0	0	1.70947	0	Inf	1.27085e-13	4.4862e-12	UP
ENSMUST00000031324	ENSMUSG00000029377	Ereg	epiregulin [Source:MGI Symbol;Acc:MGI:107508]	5:91074622-91093646	4128	1160	623	361	18.9999	8.72097	6.51503	18.9999	7.618	1.31851	1.31732e-13	4.64249e-12	UP
ENSMUST00000095541	ENSMUSG00000006342	Susd2	sushi domain containing 2 [Source:MGI Symbol;Acc:MGI:1918983]	10:75636706-75643991	3151	133	25	45	2.85388	0.458464	1.06394	2.85388	0.761201	1.90657	1.3241e-13	4.66442e-12	UP
ENSMUST00000142613	ENSMUSG00000050732	Vamp8	vesicle-associated membrane protein 8 [Source:MGI Symbol;Acc:MGI:1336882]	6:72385228-72389911	2076	1070	548	353	34.849	15.2535	12.6677	34.849	13.9606	1.31976	1.32827e-13	4.67712e-12	UP
ENSMUST00000173537	ENSMUSG00000001665	Gstt3	glutathione S-transferase, theta 3 [Source:MGI Symbol;Acc:MGI:2143526]	10:75774920-75781018	687	72	16	8	7.08611	1.34577	0.867545	7.08611	1.10666	2.67879	1.33188e-13	4.68591e-12	UP
ENSMUST00000131511	ENSMUSG00000026177	Slc11a1	solute carrier family 11 (proton-coupled divalent metal ion transporters), member 1 [Source:MGI Symbol;Acc:MGI:1345275]	1:74375225-74386051	2726	1459	1286	19	36.1879	27.2603	0.51925	36.1879	13.8898	1.38148	1.36021e-13	4.77955e-12	UP
ENSMUST00000136375	ENSMUSG00000052142	Rasal3	RAS protein activator like 3 [Source:MGI Symbol;Acc:MGI:2444128]	17:32390661-32403559	3691	75	27	0	1.37389	0.422699	0	1.37389	0.211349	2.70057	1.36103e-13	4.78042e-12	UP
ENSMUST00000023226	ENSMUSG00000022565	Plec	plectin [Source:MGI Symbol;Acc:MGI:1277961]	15:76170976-76195710	15001	2756	1562	864	12.422	6.01696	4.29085	12.422	5.1539	1.26916	1.41941e-13	4.97918e-12	UP
ENSMUST00000162945	ENSMUSG00000021990	Spata13	spermatogenesis associated 13 [Source:MGI Symbol;Acc:MGI:104838]	14:60732906-60764549	5469	4446	3059	949	54.9661	32.3212	12.9273	54.9661	22.6243	1.28067	1.45813e-13	5.11073e-12	UP
ENSMUST00000228775	ENSMUSG00000074570	Cass4	Cas scaffolding protein family member 4 [Source:MGI Symbol;Acc:MGI:2444482]	2:172393901-172432860	2629	353	40	210	9.07857	0.879187	5.95083	9.07857	3.41501	1.41058	1.46932e-13	5.14779e-12	UP
ENSMUST00000209838	ENSMUSG00000003429	Rps11	ribosomal protein S11 [Source:MGI Symbol;Acc:MGI:1351329]	7:45122393-45123528	449	790	681	0	118.964	87.643	0	118.964	43.8215	1.44081	1.53565e-13	5.35995e-12	UP
ENSMUST00000112502	ENSMUSG00000064289	Tank	TRAF family member-associated Nf-kappa B activator [Source:MGI Symbol;Acc:MGI:107676]	2:61578585-61654171	2016	67	6	14	2.24707	0.171994	0.517332	2.24707	0.344663	2.70479	1.6336e-13	5.69947e-12	UP
ENSMUST00000133125	ENSMUSG00000078122	F630028O10Rik	RIKEN cDNA F630028O10 gene [Source:MGI Symbol;Acc:MGI:3641813]	X:96239926-96243636	2771	335	236	18	8.17414	4.92143	0.483936	8.17414	2.70268	1.59667	1.64778e-13	5.74174e-12	UP
ENSMUST00000110181	ENSMUSG00000027333	Smox	spermine oxidase [Source:MGI Symbol;Acc:MGI:2445356]	2:131491964-131525922	2299	108	49	4	3.17627	1.23161	0.129604	3.17627	0.680605	2.22244	1.70022e-13	5.91708e-12	UP
ENSMUST00000075192	ENSMUSG00000058794	Nfe2	nuclear factor, erythroid derived 2 [Source:MGI Symbol;Acc:MGI:97308]	15:103248212-103255439	1697	91	26	13	3.62573	0.885328	0.570685	3.62573	0.728006	2.31625	1.72267e-13	5.99022e-12	UP
ENSMUST00000092498	ENSMUSG00000020097	Sgpl1	sphingosine phosphate lyase 1 [Source:MGI Symbol;Acc:MGI:1261415]	10:61098642-61147674	4070	694	138	408	11.5292	1.9593	7.46818	11.5292	4.71374	1.29035	1.72501e-13	5.99589e-12	UP
ENSMUST00000108269	ENSMUSG00000001123	Lgals9	lectin, galactose binding, soluble 9 [Source:MGI Symbol;Acc:MGI:109496]	11:78962979-78984924	1586	1383	1033	187	58.9593	37.6368	8.78392	58.9593	23.2104	1.34495	1.82875e-13	6.3459e-12	UP
ENSMUST00000138752	ENSMUSG00000027360	Hdc	histidine decarboxylase [Source:MGI Symbol;Acc:MGI:96062]	2:126600234-126618661	4518	1131	932	65	16.9258	11.9203	1.07181	16.9258	6.49604	1.3816	1.88055e-13	6.51486e-12	UP
ENSMUST00000011152	ENSMUSG00000011008	Mcoln2	mucolipin 2 [Source:MGI Symbol;Acc:MGI:1915529]	3:146149833-146195513	2520	204	83	50	5.47348	1.90324	1.47814	5.47348	1.69069	1.69485	1.90719e-13	6.6044e-12	UP
ENSMUST00000136786	ENSMUSG00000026177	Slc11a1	solute carrier family 11 (proton-coupled divalent metal ion transporters), member 1 [Source:MGI Symbol;Acc:MGI:1345275]	1:74375253-74381826	1055	472	332	47	30.2498	18.1845	3.31891	30.2498	10.7517	1.49236	1.92351e-13	6.65818e-12	UP
ENSMUST00000196566	ENSMUSG00000029560	Snx8	sorting nexin 8 [Source:MGI Symbol;Acc:MGI:2443816]	5:140340946-140382733	1914	200	51	76	7.06517	1.53972	2.95815	7.06517	2.24894	1.65148	2.03452e-13	7.02207e-12	UP
ENSMUST00000038038	ENSMUSG00000072620	Slfn2	schlafen 2 [Source:MGI Symbol;Acc:MGI:1313258]	11:83065112-83070678	1664	8694	5441	2435	353.264	188.948	109.017	353.264	148.982	1.24561	2.08095e-13	7.1705e-12	UP
ENSMUST00000101237	ENSMUSG00000029082	Bst1	bone marrow stromal cell antigen 1 [Source:MGI Symbol;Acc:MGI:105370]	5:43818891-43843986	2856	2798	2047	480	66.2404	41.4167	12.5208	66.2404	26.9688	1.29642	2.08321e-13	7.17531e-12	UP
ENSMUST00000221153	ENSMUSG00000021108	Prkch	protein kinase C, eta [Source:MGI Symbol;Acc:MGI:97600]	12:73584796-73778176	3634	397	287	26	7.38651	4.56365	0.533019	7.38651	2.54834	1.53534	2.13208e-13	7.3376e-12	UP
ENSMUST00000024706	ENSMUSG00000023913	Pla2g7	phospholipase A2, group VII (platelet-activating factor acetylhydrolase, plasma) [Source:MGI Symbol;Acc:MGI:1351327]	17:43568269-43612201	2097	1867	1471	208	60.1976	40.535	7.38948	60.1976	23.9623	1.32894	2.15709e-13	7.42063e-12	UP
ENSMUST00000106513	ENSMUSG00000028708	Mknk1	MAP kinase-interacting serine/threonine kinase 1 [Source:MGI Symbol;Acc:MGI:894316]	4:115839233-115879250	2552	496	329	71	13.1412	7.44958	2.07267	13.1412	4.76112	1.46472	2.28198e-13	7.84057e-12	UP
ENSMUST00000048782	ENSMUSG00000042265	Trem1	triggering receptor expressed on myeloid cells 1 [Source:MGI Symbol;Acc:MGI:1930005]	17:48232771-48246924	2993	3444	2607	531	77.8019	50.3327	13.2171	77.8019	31.7749	1.29192	2.31579e-13	7.95348e-12	UP
ENSMUST00000206935	ENSMUSG00000046223	Plaur	plasminogen activator, urokinase receptor [Source:MGI Symbol;Acc:MGI:97612]	7:24462500-24471993	604	474	278	99	53.0609	26.5965	12.211	53.0609	19.4037	1.45132	2.3298e-13	7.99832e-12	UP
ENSMUST00000102554	ENSMUSG00000020821	Kif1c	kinesin family member 1C [Source:MGI Symbol;Acc:MGI:1098260]	11:70700548-70731964	6684	479	54	306	4.84543	0.466849	3.41062	4.84543	1.93874	1.32151	2.33156e-13	8.00107e-12	UP
ENSMUST00000029559	ENSMUSG00000027947	Il6ra	interleukin 6 receptor, alpha [Source:MGI Symbol;Acc:MGI:105304]	3:89869324-89913162	3343	390	258	47	7.8879	4.45964	1.0474	7.8879	2.75352	1.51837	2.44216e-13	8.36346e-12	UP
ENSMUST00000111279	ENSMUSG00000027223	Mapk8ip1	mitogen-activated protein kinase 8 interacting protein 1 [Source:MGI Symbol;Acc:MGI:1309464]	2:92383676-92392731	3274	156	93	2	3.22166	1.64142	0.0455038	3.22166	0.843464	1.9334	2.45399e-13	8.40052e-12	UP
ENSMUST00000155003	ENSMUSG00000026696	Vamp4	vesicle-associated membrane protein 4 [Source:MGI Symbol;Acc:MGI:1858730]	1:162571226-162595365	1428	86	0	33	4.07199	0	1.72164	4.07199	0.860821	2.24195	2.46799e-13	8.44498e-12	UP
ENSMUST00000176606	ENSMUSG00000037306	Man1c1	mannosidase, alpha, class 1C, member 1 [Source:MGI Symbol;Acc:MGI:2446214]	4:134567889-134703767	2767	157	35	56	3.8364	0.730929	1.50775	3.8364	1.11934	1.77711	2.66911e-13	9.11455e-12	UP
ENSMUST00000193973	ENSMUSG00000058715	Fcer1g	Fc receptor, IgE, high affinity I, gamma polypeptide [Source:MGI Symbol;Acc:MGI:95496]	1:171229579-171234307	683	1461	1039	256	144.632	87.9045	27.9234	144.632	57.9139	1.3204	2.80373e-13	9.55473e-12	UP
ENSMUST00000070118	ENSMUSG00000024909	Efemp2	epidermal growth factor-containing fibulin-like extracellular matrix protein 2 [Source:MGI Symbol;Acc:MGI:1891209]	19:5474750-5481853	1781	345	151	107	13.0975	4.89925	4.47577	13.0975	4.68751	1.4824	2.91071e-13	9.9072e-12	UP
ENSMUST00000170374	ENSMUSG00000005686	Ampd3	adenosine monophosphate deaminase 3 [Source:MGI Symbol;Acc:MGI:1096344]	7:110768206-110811919	3489	368	171	108	7.13148	2.83211	2.30606	7.13148	2.56908	1.47295	2.95529e-13	1.00426e-11	UP
ENSMUST00000106069	ENSMUSG00000025473	Adam8	a disintegrin and metallopeptidase domain 8 [Source:MGI Symbol;Acc:MGI:107825]	7:139978932-139992562	3117	1742	1068	471	37.7872	19.7993	11.2573	37.7872	15.5283	1.283	3.04988e-13	1.03556e-11	UP
ENSMUST00000129829	ENSMUSG00000039997	Ifi203	interferon activated gene 203 [Source:MGI Symbol;Acc:MGI:96428]	1:173922220-173942491	3054	275	147	52	6.08831	2.7814	1.26849	6.08831	2.02495	1.58816	3.10786e-13	1.05439e-11	UP
ENSMUST00000103452	ENSMUSG00000095210	Ighv5-9-1	immunoglobulin heavy variable 5-9-1 [Source:MGI Symbol;Acc:MGI:4439810]	12:113736111-113736570	350	28	0	0	5.40916	0	0	5.40916	0	Inf	3.24116e-13	1.09739e-11	UP
ENSMUST00000106602	ENSMUSG00000057322	Rpl38	ribosomal protein L38 [Source:MGI Symbol;Acc:MGI:1914921]	11:114668524-114672331	371	757	456	182	137.961	71.0244	36.5465	137.961	53.7854	1.35897	3.27926e-13	1.10894e-11	UP
ENSMUST00000224164	ENSMUSG00000021987	Mtmr6	myotubularin related protein 6 [Source:MGI Symbol;Acc:MGI:2145637]	14:60296255-60302370	2877	591	442	53	13.8893	8.87765	1.37243	13.8893	5.12504	1.43834	3.39337e-13	1.14614e-11	UP
ENSMUST00000125659	ENSMUSG00000026463	Atp2b4	ATPase, Ca++ transporting, plasma membrane 4 [Source:MGI Symbol;Acc:MGI:88111]	1:133706311-133753681	4579	199	136	0	2.93844	1.71627	0	2.93844	0.858136	1.77577	3.5851e-13	1.20943e-11	UP
ENSMUST00000165607	ENSMUSG00000034252	Senp6	SUMO/sentrin specific peptidase 6 [Source:MGI Symbol;Acc:MGI:1922075]	9:80067493-80143906	3495	156	77	18	3.01794	1.2731	0.383687	3.01794	0.828393	1.86518	3.63101e-13	1.22393e-11	UP
ENSMUST00000114457	ENSMUSG00000035356	Nfkbiz	nuclear factor of kappa light polypeptide gene enhancer in B cells inhibitor, zeta [Source:MGI Symbol;Acc:MGI:1931595]	16:55811375-55838899	3767	661	277	263	11.8642	4.24913	5.20127	11.8642	4.7252	1.32817	3.68004e-13	1.23946e-11	UP
ENSMUST00000048065	ENSMUSG00000041754	Trem3	triggering receptor expressed on myeloid cells 3 [Source:MGI Symbol;Acc:MGI:1930003]	17:48247777-48258841	994	517	423	8	35.1672	24.5907	0.599601	35.1672	12.5951	1.48136	3.6837e-13	1.24019e-11	UP
ENSMUST00000072740	ENSMUSG00000017631	Abr	active BCR-related gene [Source:MGI Symbol;Acc:MGI:107771]	11:76416734-76571535	5394	122	67	0	1.52927	0.717765	0	1.52927	0.358882	2.09126	3.70239e-13	1.24348e-11	UP
ENSMUST00000028635	ENSMUSG00000027206	Cops2	COP9 signalosome subunit 2 [Source:MGI Symbol;Acc:MGI:1330276]	2:125831602-125859139	2073	772	355	287	25.1798	9.89567	10.3141	25.1798	10.1049	1.31721	3.70392e-13	1.2435e-11	UP
ENSMUST00000066055	ENSMUSG00000035437	Rabgap1	RAB GTPase activating protein 1 [Source:MGI Symbol;Acc:MGI:2385139]	2:37452245-37544962	4247	99	21	24	1.57611	0.285731	0.421006	1.57611	0.353368	2.15712	3.73522e-13	1.253e-11	UP
ENSMUST00000098365	ENSMUSG00000074063	Osgin1	oxidative stress induced growth inhibitor 1 [Source:MGI Symbol;Acc:MGI:1919089]	8:119437162-119446256	1959	175	18	87	6.03999	0.530965	3.30851	6.03999	1.91974	1.65364	3.73846e-13	1.25358e-11	UP
ENSMUST00000187513	ENSMUSG00000099703	Gm28285	predicted gene 28285 [Source:MGI Symbol;Acc:MGI:5578991]	18:35553404-35572285	653	78	25	6	8.07634	2.21228	0.68457	8.07634	1.44843	2.47922	3.74609e-13	1.25564e-11	UP
ENSMUST00000020145	ENSMUSG00000019970	Sgk1	serum/glucocorticoid regulated kinase 1 [Source:MGI Symbol;Acc:MGI:1340062]	10:21994666-21999903	2456	713	393	203	19.6288	9.24656	6.1577	19.6288	7.70213	1.34965	3.86052e-13	1.2914e-11	UP
ENSMUST00000034625	ENSMUSG00000032113	Chek1	checkpoint kinase 1 [Source:MGI Symbol;Acc:MGI:1202065]	9:36708482-36726658	3397	85	29	7	1.69184	0.493301	0.153522	1.69184	0.323411	2.38715	4.01851e-13	1.34318e-11	UP
ENSMUST00000163979	ENSMUSG00000032479	Map4	microtubule-associated protein 4 [Source:MGI Symbol;Acc:MGI:97178]	9:110062591-110083170	3320	73	8	17	1.48668	0.139247	0.381475	1.48668	0.260361	2.51351	4.04564e-13	1.35171e-11	UP
ENSMUST00000160561	ENSMUSG00000053080	2700081O15Rik	RIKEN cDNA 2700081O15 gene [Source:MGI Symbol;Acc:MGI:1919667]	19:7421028-7425540	4064	177	32	77	2.94478	0.455005	1.41151	2.94478	0.93326	1.65781	4.28861e-13	1.43117e-11	UP
ENSMUST00000160565	ENSMUSG00000037849	Ifi206	interferon activated gene 206 [Source:MGI Symbol;Acc:MGI:3646410]	1:173468485-173491041	3047	145	52	32	3.21757	0.986151	0.782385	3.21757	0.884268	1.86342	4.37588e-13	1.45971e-11	UP
ENSMUST00000109213	ENSMUSG00000040350	Trim7	tripartite motif-containing 7 [Source:MGI Symbol;Acc:MGI:2137353]	11:48826140-48851187	2356	36	1	2	1.03314	0.0245247	0.0632341	1.03314	0.0438794	4.55735	4.51531e-13	1.50443e-11	UP
ENSMUST00000156546	ENSMUSG00000035891	Cerk	ceramide kinase [Source:MGI Symbol;Acc:MGI:2386052]	15:86140321-86152448	2162	36	2	1	1.12585	0.0534507	0.0344541	1.12585	0.0439524	4.67892	4.51531e-13	1.50443e-11	UP
ENSMUST00000160681	ENSMUSG00000020246	Hcfc2	host cell factor C2 [Source:MGI Symbol;Acc:MGI:1915183]	10:82728349-82741395	2887	124	14	50	2.90407	0.280215	1.29024	2.90407	0.785226	1.8869	4.63857e-13	1.54365e-11	UP
ENSMUST00000200235	ENSMUSG00000105547	Iglc3	immunoglobulin lambda constant 3 [Source:MGI Symbol;Acc:MGI:99886]	16:19065230-19065681	452	1081	945	25	161.704	120.812	4.12058	161.704	62.4662	1.37221	4.76361e-13	1.584e-11	UP
ENSMUST00000021757	ENSMUSG00000021322	Aoah	acyloxyacyl hydrolase [Source:MGI Symbol;Acc:MGI:1350928]	13:20794113-21024252	2921	617	481	44	14.2819	9.51546	1.12221	14.2819	5.31884	1.42501	4.95281e-13	1.64495e-11	UP
ENSMUST00000116528	ENSMUSG00000026455	Klhl12	kelch-like 12 [Source:MGI Symbol;Acc:MGI:2385619]	1:134455555-134490873	3277	160	101	0	3.30123	1.781	0	3.30123	0.890498	1.89032	4.97485e-13	1.65161e-11	UP
ENSMUST00000204087	ENSMUSG00000051343	Rab11fip5	RAB11 family interacting protein 5 (class I) [Source:MGI Symbol;Acc:MGI:1098586]	6:85334967-85374634	6119	345	135	124	3.81217	1.27488	1.5097	3.81217	1.39229	1.45316	5.11507e-13	1.69547e-11	UP
ENSMUST00000045702	ENSMUSG00000036067	Slc2a6	solute carrier family 2 (facilitated glucose transporter), member 6 [Source:MGI Symbol;Acc:MGI:2443286]	2:27021363-27027998	2138	328	196	54	10.3729	5.29743	1.88165	10.3729	3.58954	1.53095	5.1631e-13	1.70936e-11	UP
ENSMUST00000173426	ENSMUSG00000024300	Myo1f	myosin IF [Source:MGI Symbol;Acc:MGI:107711]	17:33582603-33607764	3667	448	56	283	8.26039	0.88246	5.74943	8.26039	3.31595	1.31679	5.23211e-13	1.73015e-11	UP
ENSMUST00000177367	ENSMUSG00000030142	Clec4e	C-type lectin domain family 4, member e [Source:MGI Symbol;Acc:MGI:1861232]	6:123283491-123289870	729	68	24	0	6.30689	1.90239	0	6.30689	0.951194	2.72912	5.39328e-13	1.78204e-11	UP
ENSMUST00000203020	ENSMUSG00000053338	Tarm1	T cell-interacting, activating receptor on myeloid cells 1 [Source:MGI Symbol;Acc:MGI:2442280]	7:3486500-3502558	1487	468	384	4	21.2798	14.9223	0.200376	21.2798	7.56136	1.49277	5.45897e-13	1.80303e-11	UP
ENSMUST00000151627	ENSMUSG00000027333	Smox	spermine oxidase [Source:MGI Symbol;Acc:MGI:2445356]	2:131491943-131525172	2223	295	193	30	8.97254	5.01687	1.00538	8.97254	3.01112	1.57521	5.56871e-13	1.83855e-11	UP
ENSMUST00000169017	ENSMUSG00000059498	Fcgr3	Fc receptor, IgG, low affinity III [Source:MGI Symbol;Acc:MGI:95500]	1:171051195-171059403	1324	2850	2253	378	145.543	98.3307	21.2693	145.543	59.8	1.28322	5.58114e-13	1.84193e-11	UP
ENSMUST00000000193	ENSMUSG00000035385	Ccl2	chemokine (C-C motif) ligand 2 [Source:MGI Symbol;Acc:MGI:98259]	11:82035571-82037453	813	2703	1182	1212	224.796	84.0123	111.061	224.796	97.5367	1.2046	6.03097e-13	1.98725e-11	UP
ENSMUST00000150132	ENSMUSG00000019320	Noxo1	NADPH oxidase organizer 1 [Source:MGI Symbol;Acc:MGI:1919143]	17:24698343-24699680	720	40	2	3	3.75628	0.160501	0.310374	3.75628	0.235437	3.99589	6.09503e-13	2.00757e-11	UP
ENSMUST00000113278	ENSMUSG00000026817	Ak1	adenylate kinase 1 [Source:MGI Symbol;Acc:MGI:87977]	2:32621758-32635058	2085	158	86	13	5.12372	2.38346	0.464485	5.12372	1.42397	1.84727	6.23044e-13	2.04975e-11	UP
ENSMUST00000069960	ENSMUSG00000056071	S100a9	S100 calcium binding protein A9 (calgranulin B) [Source:MGI Symbol;Acc:MGI:1338947]	3:90692632-90695711	512	12784	12133	112	1688.23	1369.35	16.2966	1688.23	692.823	1.28495	6.30067e-13	2.07122e-11	UP
ENSMUST00000061829	ENSMUSG00000051439	Cd14	CD14 antigen [Source:MGI Symbol;Acc:MGI:88318]	18:36725074-36726736	1572	25258	20694	3206	1086.38	760.691	151.936	1086.38	456.313	1.25143	6.35945e-13	2.08972e-11	UP
ENSMUST00000026911	ENSMUSG00000025804	Ccr1	chemokine (C-C motif) receptor 1 [Source:MGI Symbol;Acc:MGI:104618]	9:123962124-123968692	2833	3281	2670	382	78.3057	54.4604	10.0454	78.3057	32.2529	1.27969	6.40699e-13	2.10452e-11	UP
ENSMUST00000134809	ENSMUSG00000056737	Capg	capping protein (actin filament), gelsolin-like [Source:MGI Symbol;Acc:MGI:1098259]	6:72549652-72555824	500	114	26	32	15.4159	3.0048	4.76786	15.4159	3.88633	1.98794	6.46963e-13	2.12426e-11	UP
ENSMUST00000113973	ENSMUSG00000045098	Kmt5b	lysine methyltransferase 5B [Source:MGI Symbol;Acc:MGI:2444557]	19:3767421-3818302	6130	336	123	128	3.70606	1.15947	1.55561	3.70606	1.35754	1.44889	6.62847e-13	2.17045e-11	UP
ENSMUST00000110182	ENSMUSG00000027333	Smox	spermine oxidase [Source:MGI Symbol;Acc:MGI:2445356]	2:131491943-131525172	985	131	63	12	8.99227	3.69588	0.907576	8.99227	2.30173	1.96597	6.6818e-13	2.18705e-11	UP
ENSMUST00000115342	ENSMUSG00000001131	Timp1	tissue inhibitor of metalloproteinase 1 [Source:MGI Symbol;Acc:MGI:98752]	X:20870166-20874733	883	1234	807	286	94.4905	52.8115	24.1298	94.4905	38.4707	1.29641	6.77915e-13	2.21169e-11	UP
ENSMUST00000023180	ENSMUSG00000022534	Mefv	Mediterranean fever [Source:MGI Symbol;Acc:MGI:1859396]	16:3707215-3718124	3126	857	746	16	18.5364	13.7901	0.38132	18.5364	7.08569	1.38738	6.92693e-13	2.25845e-11	UP
ENSMUST00000208015	ENSMUSG00000063623	C230062I16Rik	RIKEN cDNA C230062I16 gene [Source:MGI Symbol;Acc:MGI:2442417]	7:29956526-29965289	648	50	2	9	5.21705	0.178334	1.03471	5.21705	0.606523	3.1046	7.02616e-13	2.28902e-11	UP
ENSMUST00000219053	ENSMUSG00000112023	Lilr4b	leukocyte immunoglobulin-like receptor, subfamily B, member 4B [Source:MGI Symbol;Acc:MGI:102702]	10:51480686-51484689	4004	1103	714	257	18.6258	10.3043	4.78176	18.6258	7.54305	1.30408	7.03347e-13	2.2905e-11	UP
ENSMUST00000130560	ENSMUSG00000022548	Apod	apolipoprotein D [Source:MGI Symbol;Acc:MGI:88056]	16:31296192-31314808	2074	296	70	143	9.64975	1.95032	5.1366	9.64975	3.54346	1.44533	7.13669e-13	2.32322e-11	UP
ENSMUST00000128715	ENSMUSG00000031557	Plekha2	pleckstrin homology domain-containing, family A (phosphoinositide binding specific) member 2 [Source:MGI Symbol;Acc:MGI:1928144]	8:25040840-25101985	3463	1072	413	501	20.9303	6.8915	10.7779	20.9303	8.8347	1.24434	7.34384e-13	2.38786e-11	UP
ENSMUST00000049614	ENSMUSG00000043740	B430306N03Rik	RIKEN cDNA B430306N03 gene [Source:MGI Symbol;Acc:MGI:2443478]	17:48316141-48327024	3996	404	307	21	6.83581	4.43945	0.391505	6.83581	2.41548	1.5008	8.06253e-13	2.61747e-11	UP
ENSMUST00000199387	ENSMUSG00000066684	Pilrb1	paired immunoglobin-like type 2 receptor beta 1 [Source:MGI Symbol;Acc:MGI:2450532]	5:137852149-137858049	1807	167	98	10	6.24873	3.13388	0.412276	6.24873	1.77308	1.81731	8.23861e-13	2.67256e-11	UP
ENSMUST00000180379	ENSMUSG00000097354	2310001H17Rik	RIKEN cDNA 2310001H17 gene [Source:MGI Symbol;Acc:MGI:1923682]	6:129232683-129238482	521	27	0	0	3.50399	0	0	3.50399	0	Inf	8.30547e-13	2.68488e-11	UP
ENSMUST00000103423	ENSMUSG00000076615	Ighg3	Immunoglobulin heavy constant gamma 3 [Source:MGI Symbol;Acc:MGI:2144790]	12:113359575-113361232	1082	381	280	26	23.8085	14.9537	1.79019	23.8085	8.37192	1.50784	8.479e-13	2.73992e-11	UP
ENSMUST00000211234	ENSMUSG00000002778	Kdelr1	KDEL (Lys-Asp-Glu-Leu) endoplasmic reticulum protein retention receptor 1 [Source:MGI Symbol;Acc:MGI:1915387]	7:45873127-45883247	832	104	53	1	8.45169	3.68099	0.089531	8.45169	1.88526	2.16448	8.92797e-13	2.87833e-11	UP
ENSMUST00000207806	ENSMUSG00000109036	2210406H18Rik	RIKEN cDNA 2210406H18 gene [Source:MGI Symbol;Acc:MGI:1917383]	7:121062852-121063959	1108	100	41	9	6.10232	2.13823	0.605138	6.10232	1.37169	2.15341	9.01423e-13	2.90501e-11	UP
ENSMUST00000103351	ENSMUSG00000076550	Igkv4-63	immunoglobulin kappa variable 4-63 [Source:MGI Symbol;Acc:MGI:3645235]	6:69377944-69378229	286	144	86	2	34.0431	17.3759	0.520907	34.0431	8.9484	1.92766	9.12627e-13	2.93885e-11	UP
ENSMUST00000046542	ENSMUSG00000034544	Rsrc1	arginine/serine-rich coiled-coil 1 [Source:MGI Symbol;Acc:MGI:1914130]	3:66985703-67358390	3062	153	85	11	3.37848	1.60409	0.267627	3.37848	0.935858	1.85201	9.13269e-13	2.93979e-11	UP
ENSMUST00000025691	ENSMUSG00000024778	Fas	Fas (TNF receptor superfamily member 6) [Source:MGI Symbol;Acc:MGI:95484]	19:34290659-34327770	1486	842	612	127	38.3113	23.7985	6.36696	38.3113	15.0827	1.34487	9.24461e-13	2.9701e-11	UP
ENSMUST00000052209	ENSMUSG00000031885	Cbfb	core binding factor beta [Source:MGI Symbol;Acc:MGI:99851]	8:105170674-105217989	2883	360	74	196	8.4429	1.48321	5.06479	8.4429	3.274	1.36668	9.67493e-13	3.10478e-11	UP
ENSMUST00000171549	ENSMUSG00000004266	Ptpn6	protein tyrosine phosphatase, non-receptor type 6 [Source:MGI Symbol;Acc:MGI:96055]	6:124720707-124738714	2226	672	524	59	20.4116	13.6026	1.97458	20.4116	7.78859	1.38996	9.67165e-13	3.10478e-11	UP
ENSMUST00000118703	ENSMUSG00000004071	Cdip1	cell death inducing Trp53 target 1 [Source:MGI Symbol;Acc:MGI:1913876]	16:4766841-4790292	2554	135	29	47	3.57393	0.656125	1.37097	3.57393	1.01355	1.8181	9.70211e-13	3.11231e-11	UP
ENSMUST00000225314	ENSMUSG00000021809	Nudt13	nudix (nucleoside diphosphate linked moiety X)-type motif 13 [Source:MGI Symbol;Acc:MGI:1914975]	14:20294746-20316498	1589	30	1	0	1.27652	0.0363626	0	1.27652	0.0181813	6.13361	9.87814e-13	3.16392e-11	UP
ENSMUST00000059857	ENSMUSG00000051735	Rinl	Ras and Rab interactor-like [Source:MGI Symbol;Acc:MGI:2444024]	7:28788969-28798963	2871	223	161	0	5.25176	3.24048	0	5.25176	1.62024	1.69659	9.92254e-13	3.17692e-11	UP
ENSMUST00000110899	ENSMUSG00000026634	Angel2	angel homolog 2 [Source:MGI Symbol;Acc:MGI:1196310]	1:190928492-190946962	3673	90	42	0	1.65675	0.660768	0	1.65675	0.330384	2.32614	1.0014e-12	3.20497e-11	UP
ENSMUST00000113879	ENSMUSG00000073409	H2-Q6	histocompatibility 2, Q region locus 6 [Source:MGI Symbol;Acc:MGI:95935]	17:35424877-35428361	981	331	191	65	22.8136	11.2507	4.93622	22.8136	8.09347	1.49506	1.00709e-12	3.22197e-11	UP
ENSMUST00000029700	ENSMUSG00000028064	Sema4a	sema domain, immunoglobulin domain (Ig), transmembrane domain (TM) and short cytoplasmic domain, (semaphorin) 4A [Source:MGI Symbol;Acc:MGI:107560]	3:88435959-88455739	3205	497	218	183	10.4849	3.93046	4.25374	10.4849	4.0921	1.35739	1.00755e-12	3.2222e-11	UP
ENSMUST00000176957	ENSMUSG00000021996	Esd	esterase D/formylglutathione hydrolase [Source:MGI Symbol;Acc:MGI:95421]	14:74732384-74749848	1117	1161	849	192	70.2769	43.9208	12.8055	70.2769	28.3632	1.30903	1.01097e-12	3.2319e-11	UP
ENSMUST00000109636	ENSMUSG00000005882	Uqcc1	ubiquinol-cytochrome c reductase complex assembly factor 1 [Source:MGI Symbol;Acc:MGI:1929472]	2:155846921-155930310	2633	207	82	58	5.3156	1.79961	1.64106	5.3156	1.72034	1.62754	1.01377e-12	3.23961e-11	UP
ENSMUST00000115799	ENSMUSG00000069729	Arid1b	AT rich interactive domain 1B (SWI-like) [Source:MGI Symbol;Acc:MGI:1926129]	17:4996421-5347656	9888	313	153	84	2.14027	0.894127	0.632879	2.14027	0.763503	1.48709	1.01511e-12	3.24267e-11	UP
ENSMUST00000054052	ENSMUSG00000049577	Zfpm1	zinc finger protein, multitype 1 [Source:MGI Symbol;Acc:MGI:1095400]	8:122282141-122337251	3390	307	115	113	6.12311	1.96027	2.48329	6.12311	2.22178	1.46255	1.02737e-12	3.2793e-11	UP
ENSMUST00000074248	ENSMUSG00000059013	Sh2d3c	SH2 domain containing 3C [Source:MGI Symbol;Acc:MGI:1351631]	2:32721055-32754994	3092	1028	738	177	22.4795	13.7922	4.26465	22.4795	9.02841	1.31607	1.04694e-12	3.33923e-11	UP
ENSMUST00000197057	ENSMUSG00000050931	Sgms2	sphingomyelin synthase 2 [Source:MGI Symbol;Acc:MGI:1921692]	3:131342169-131490479	364	114	53	9	21.1756	8.41369	1.84201	21.1756	5.12785	2.04598	1.07198e-12	3.4178e-11	UP
ENSMUST00000179001	ENSMUSG00000037902	Sirpa	signal-regulatory protein alpha [Source:MGI Symbol;Acc:MGI:108563]	2:129592839-129632220	3812	1349	1057	170	23.9272	16.0228	3.32235	23.9272	9.67257	1.30668	1.07493e-12	3.42589e-11	UP
ENSMUST00000115642	ENSMUSG00000031161	Hdac6	histone deacetylase 6 [Source:MGI Symbol;Acc:MGI:1333752]	X:7930120-7947889	4069	226	19	132	3.75539	0.26983	2.41677	3.75539	1.3433	1.48318	1.13685e-12	3.62047e-11	UP
ENSMUST00000107618	ENSMUSG00000041734	Kirrel	kirre like nephrin family adhesion molecule 1 [Source:MGI Symbol;Acc:MGI:1891396]	3:87078601-87174747	7278	457	0	346	4.24558	0	3.54172	4.24558	1.77086	1.26151	1.15012e-12	3.65993e-11	UP
ENSMUST00000199876	ENSMUSG00000028034	Fubp1	far upstream element (FUSE) binding protein 1 [Source:MGI Symbol;Acc:MGI:1196294]	3:152210519-152235768	4846	106	47	8	1.47896	0.560442	0.122989	1.47896	0.341715	2.11372	1.15616e-12	3.67776e-11	UP
ENSMUST00000032824	ENSMUSG00000030603	Psmc4	proteasome (prosome, macropain) 26S subunit, ATPase, 4 [Source:MGI Symbol;Acc:MGI:1346093]	7:28041707-28050101	1440	779	479	195	36.5771	19.2216	10.0884	36.5771	14.655	1.31955	1.15681e-12	3.67844e-11	UP
ENSMUST00000199760	ENSMUSG00000106387	Igkv4-73	immunoglobulin kappa variable 4-73 [Source:MGI Symbol;Acc:MGI:3645825]	6:69197583-69198116	358	37	4	0	6.98801	0.645589	0	6.98801	0.322795	4.43619	1.24795e-12	3.96072e-11	UP
ENSMUST00000068563	ENSMUSG00000029098	Acox3	acyl-Coenzyme A oxidase 3, pristanoyl [Source:MGI Symbol;Acc:MGI:1933156]	5:35583102-35611876	3386	65	14	8	1.29797	0.238919	0.17602	1.29797	0.20747	2.64528	1.26981e-12	4.02551e-11	UP
ENSMUST00000145448	ENSMUSG00000085295	4930430E12Rik	RIKEN cDNA 4930430E12 gene [Source:MGI Symbol;Acc:MGI:1918889]	4:6353615-6357530	641	241	130	44	25.421	11.7193	5.11385	25.421	8.41657	1.59472	1.28588e-12	4.07491e-11	UP
ENSMUST00000196843	ENSMUSG00000042520	Ubap2l	ubiquitin-associated protein 2-like [Source:MGI Symbol;Acc:MGI:1921633]	3:90000293-90052462	3975	1095	1004	0	18.6256	14.5953	0	18.6256	7.29764	1.35179	1.30557e-12	4.13418e-11	UP
ENSMUST00000125174	ENSMUSG00000043740	B430306N03Rik	RIKEN cDNA B430306N03 gene [Source:MGI Symbol;Acc:MGI:2443478]	17:48316165-48325525	3988	271	191	15	4.5946	2.76754	0.28022	4.5946	1.52388	1.59219	1.323e-12	4.18618e-11	UP
ENSMUST00000079424	ENSMUSG00000035778	Ggta1	glycoprotein galactosyltransferase alpha 1, 3 [Source:MGI Symbol;Acc:MGI:95704]	2:35400179-35432633	3254	219	31	115	4.55051	0.55051	2.63287	4.55051	1.59169	1.51547	1.35954e-12	4.2953e-11	UP
ENSMUST00000061516	ENSMUSG00000045551	Fpr1	formyl peptide receptor 1 [Source:MGI Symbol;Acc:MGI:107443]	17:17876471-17883940	1324	2819	2341	311	143.96	102.171	17.4993	143.96	59.8354	1.26659	1.46864e-12	4.63301e-11	UP
ENSMUST00000020770	ENSMUSG00000020477	Mrps24	mitochondrial ribosomal protein S24 [Source:MGI Symbol;Acc:MGI:1928142]	11:5704326-5707667	700	239	35	129	23.0852	2.88926	13.7291	23.0852	8.30918	1.47419	1.52372e-12	4.80133e-11	UP
ENSMUST00000103548	ENSMUSG00000094689	Ighv1-81	immunoglobulin heavy variable 1-81 [Source:MGI Symbol;Acc:MGI:4439635]	12:115920279-115920712	351	2176	927	1017	419.165	152.612	215.856	419.165	184.234	1.18598	1.60493e-12	5.05342e-11	UP
ENSMUST00000170242	ENSMUSG00000004677	Myo9b	myosin IXb [Source:MGI Symbol;Acc:MGI:106624]	8:71272714-71360712	7297	767	452	212	7.10697	3.5794	2.16442	7.10697	2.87191	1.30722	1.64873e-12	5.18547e-11	UP
ENSMUST00000111792	ENSMUSG00000037572	Wdhd1	WD repeat and HMG-box DNA binding protein 1 [Source:MGI Symbol;Acc:MGI:2443514]	14:47240944-47276857	4174	66	23	1	1.06911	0.318414	0.0178461	1.06911	0.16813	2.66876	1.67964e-12	5.27674e-11	UP
ENSMUST00000146696	ENSMUSG00000020407	Upp1	uridine phosphorylase 1 [Source:MGI Symbol;Acc:MGI:1097668]	11:9133015-9136082	813	532	455	5	44.244	32.3398	0.458222	44.244	16.399	1.43187	1.71612e-12	5.37718e-11	UP
ENSMUST00000105689	ENSMUSG00000039936	Pik3cd	phosphatidylinositol-4,5-bisphosphate 3-kinase catalytic subunit delta [Source:MGI Symbol;Acc:MGI:1098211]	4:149650640-149663284	3132	142	52	33	3.0655	0.959388	0.784963	3.0655	0.872175	1.81343	1.74212e-12	5.45662e-11	UP
ENSMUST00000108834	ENSMUSG00000069873	4930438A08Rik	RIKEN cDNA 4930438A08 gene [Source:MGI Symbol;Acc:MGI:1921238]	11:58274799-58294289	2093	305	240	1	9.85292	6.62609	0.0355899	9.85292	3.33084	1.56466	1.76572e-12	5.5264e-11	UP
ENSMUST00000103364	ENSMUSG00000076563	Igkv5-48	immunoglobulin kappa variable 5-48 [Source:MGI Symbol;Acc:MGI:3642817]	6:69726573-69727138	360	273	203	7	51.2737	32.5844	1.44865	51.2737	17.0165	1.59128	1.7711e-12	5.54115e-11	UP
ENSMUST00000146314	ENSMUSG00000085894	Gm15832	predicted gene 15832 [Source:MGI Symbol;Acc:MGI:3834078]	1:39547570-39552002	1832	613	479	54	22.6239	15.1087	2.19594	22.6239	8.65231	1.38669	1.82393e-12	5.70006e-11	UP
ENSMUST00000175954	ENSMUSG00000030142	Clec4e	C-type lectin domain family 4, member e [Source:MGI Symbol;Acc:MGI:1861232]	6:123287777-123289870	431	110	54	6	17.2564	7.23996	1.03718	17.2564	4.13857	2.05993	1.86194e-12	5.81449e-11	UP
ENSMUST00000061508	ENSMUSG00000047264	Zfp358	zinc finger protein 358 [Source:MGI Symbol;Acc:MGI:2153740]	8:3493138-3497208	1999	128	38	35	4.32941	1.09846	1.30439	4.32941	1.20143	1.84942	1.90434e-12	5.94247e-11	UP
ENSMUST00000115262	ENSMUSG00000075705	Msrb1	methionine sulfoxide reductase B1 [Source:MGI Symbol;Acc:MGI:1351642]	17:24736642-24742778	886	2160	1648	364	164.837	107.483	30.6068	164.837	69.0449	1.25543	1.94212e-12	6.0581e-11	UP
ENSMUST00000153558	ENSMUSG00000021687	Scamp1	secretory carrier membrane protein 1 [Source:MGI Symbol;Acc:MGI:1349480]	13:94203747-94246558	1255	106	43	13	5.7108	1.97991	0.771675	5.7108	1.37579	2.05343	1.95819e-12	6.10366e-11	UP
ENSMUST00000167264	ENSMUSG00000031585	Gtf2e2	general transcription factor II E, polypeptide 2 (beta subunit) [Source:MGI Symbol;Acc:MGI:1915403]	8:33732042-33777164	1566	192	114	18	8.28977	4.20659	0.856313	8.28977	2.53145	1.71137	1.98108e-12	6.16352e-11	UP
ENSMUST00000220402	ENSMUSG00000112148	Lilrb4a	leukocyte immunoglobulin-like receptor, subfamily B, member 4A [Source:MGI Symbol;Acc:MGI:102701]	10:51490971-51494848	3738	192	110	22	3.47292	1.70047	0.438455	3.47292	1.06946	1.69927	1.98108e-12	6.16352e-11	UP
ENSMUST00000203652	ENSMUSG00000029860	Zyx	zyxin [Source:MGI Symbol;Acc:MGI:103072]	6:42349828-42358562	2605	416	314	31	10.7974	6.96528	0.886541	10.7974	3.92591	1.45958	2.0001e-12	6.22041e-11	UP
ENSMUST00000047689	ENSMUSG00000035455	Fignl1	fidgetin-like 1 [Source:MGI Symbol;Acc:MGI:1890648]	11:11800288-11808959	2961	46	10	0	1.05039	0.195157	0	1.05039	0.0975785	3.42822	2.01973e-12	6.2791e-11	UP
ENSMUST00000103363	ENSMUSG00000076562	Igkv4-50	immunoglobulin kappa variable 4-50 [Source:MGI Symbol;Acc:MGI:2685915]	6:69700767-69701287	352	265	201	2	50.9022	32.9966	0.423237	50.9022	16.7099	1.60702	2.03737e-12	6.3316e-11	UP
ENSMUST00000210713	ENSMUSG00000070808	Bicra	BRD4 interacting chromatin remodeling complex associated protein [Source:MGI Symbol;Acc:MGI:2154263]	7:15970672-15988405	6623	139	78	7	1.41903	0.680547	0.0787428	1.41903	0.379645	1.90219	2.06118e-12	6.40083e-11	UP
ENSMUST00000076859	ENSMUSG00000028680	Plk3	polo like kinase 3 [Source:MGI Symbol;Acc:MGI:109604]	4:117128655-117133963	2378	1618	999	471	46.0045	24.2756	14.7557	46.0045	19.5156	1.23715	2.07151e-12	6.42814e-11	UP
ENSMUST00000113721	ENSMUSG00000026171	Rnf25	ring finger protein 25 [Source:MGI Symbol;Acc:MGI:1890215]	1:74593753-74601377	1451	204	90	51	9.50597	3.58421	2.61847	9.50597	3.10134	1.61594	2.07844e-12	6.44487e-11	UP
ENSMUST00000121018	ENSMUSG00000024430	Cabyr	calcium-binding tyrosine-(Y)-phosphorylation regulated (fibrousheathin 2) [Source:MGI Symbol;Acc:MGI:1918382]	18:12741349-12755140	1305	26	0	0	1.34709	0	0	1.34709	0	Inf	2.1385e-12	6.61391e-11	UP
ENSMUST00000079978	ENSMUSG00000028456	Unc13b	unc-13 homolog B [Source:MGI Symbol;Acc:MGI:1342278]	4:43058969-43264871	6354	280	157	56	2.9795	1.4278	0.656585	2.9795	1.04219	1.51545	2.2281e-12	6.88851e-11	UP
ENSMUST00000022136	ENSMUSG00000021635	Rad17	RAD17 checkpoint clamp loader component [Source:MGI Symbol;Acc:MGI:1333807]	13:100617164-100651051	2839	61	0	19	1.45277	0	0.498583	1.45277	0.249291	2.5429	2.26649e-12	7.0046e-11	UP
ENSMUST00000062368	ENSMUSG00000032480	Dhx30	DEAH (Asp-Glu-Ala-His) box polypeptide 30 [Source:MGI Symbol;Acc:MGI:1920081]	9:110084320-110101087	3806	184	89	35	3.26876	1.35126	0.685098	3.26876	1.01818	1.68275	2.42154e-12	7.46173e-11	UP
ENSMUST00000087169	ENSMUSG00000040621	Gemin8	gem nuclear organelle associated protein 8 [Source:MGI Symbol;Acc:MGI:2384300]	X:166170495-166190510	1928	29	1	0	1.01699	0.029969	0	1.01699	0.0149845	6.08469	2.43772e-12	7.50328e-11	UP
ENSMUST00000178949	ENSMUSG00000096355	Ighv8-4	immunoglobulin heavy variable V8-4 [Source:MGI Symbol;Acc:MGI:3646040]	12:115024026-115024319	294	29	1	0	6.66926	0.196531	0	6.66926	0.0982657	6.08469	2.43772e-12	7.50328e-11	UP
ENSMUST00000003981	ENSMUSG00000003882	Il7r	interleukin 7 receptor [Source:MGI Symbol;Acc:MGI:96562]	15:9505788-9529835	3540	136	27	52	2.59758	0.440729	1.09434	2.59758	0.767537	1.75886	2.44548e-12	7.52439e-11	UP
ENSMUST00000079957	ENSMUSG00000058715	Fcer1g	Fc receptor, IgE, high affinity I, gamma polypeptide [Source:MGI Symbol;Acc:MGI:95496]	1:171229572-171234365	674	4630	3634	770	464.467	311.56	85.11	464.467	198.335	1.22764	2.44677e-12	7.52559e-11	UP
ENSMUST00000069927	ENSMUSG00000056054	S100a8	S100 calcium binding protein A8 (calgranulin A) [Source:MGI Symbol;Acc:MGI:88244]	3:90668978-90670035	486	12768	12382	129	1776.32	1472.21	19.7744	1776.32	745.994	1.25165	2.58295e-12	7.93277e-11	UP
ENSMUST00000162087	ENSMUSG00000009687	Fxyd5	FXYD domain-containing ion transport regulator 5 [Source:MGI Symbol;Acc:MGI:1201785]	7:31032807-31042140	762	2270	1306	776	201.421	99.0386	75.8675	201.421	87.4531	1.20363	2.6005e-12	7.9779e-11	UP
ENSMUST00000170091	ENSMUSG00000025044	Msr1	macrophage scavenger receptor 1 [Source:MGI Symbol;Acc:MGI:98257]	8:39603454-39642673	3636	839	656	98	15.6017	10.4255	2.00793	15.6017	6.21671	1.32748	2.65369e-12	8.12915e-11	UP
ENSMUST00000070832	ENSMUSG00000051748	Wfdc21	WAP four-disulfide core domain 21 [Source:MGI Symbol;Acc:MGI:1913357]	11:83746940-83752642	434	2914	2454	318	453.977	326.739	54.5867	453.977	190.663	1.25159	2.66669e-12	8.16596e-11	UP
ENSMUST00000020365	ENSMUSG00000020156	Mum1	melanoma associated antigen (mutated) 1 [Source:MGI Symbol;Acc:MGI:1915364]	10:80226434-80243903	2640	174	42	70	4.45636	0.919319	1.97533	4.45636	1.44733	1.62247	2.67005e-12	8.17028e-11	UP
ENSMUST00000055458	ENSMUSG00000045664	Cdc42ep2	CDC42 effector protein (Rho GTPase binding) 2 [Source:MGI Symbol;Acc:MGI:1929744]	19:5917556-5924816	1491	713	469	155	32.333	18.1766	7.74465	32.333	12.9606	1.31887	2.66908e-12	8.17028e-11	UP
ENSMUST00000175179	ENSMUSG00000092920	Mirt2	myocardial infraction associated transcript 2 [Source:MGI Symbol;Acc:MGI:3642813]	15:76267135-76267419	285	253	192	1	60.0217	38.9289	0.261368	60.0217	19.5951	1.61499	2.67612e-12	8.18584e-11	UP
ENSMUST00000175995	ENSMUSG00000030142	Clec4e	C-type lectin domain family 4, member e [Source:MGI Symbol;Acc:MGI:1861232]	6:123282145-123289870	2234	192	109	24	5.81101	2.81941	0.800363	5.81101	1.80989	1.68289	2.67885e-12	8.19121e-11	UP
ENSMUST00000114239	ENSMUSG00000022876	Samsn1	SAM domain, SH3 domain and nuclear localization signals, 1 [Source:MGI Symbol;Acc:MGI:1914992]	16:75858793-75909310	1890	2007	1481	390	71.7991	45.2803	15.3728	71.7991	30.3265	1.24339	2.80681e-12	8.56682e-11	UP
ENSMUST00000142090	ENSMUSG00000040479	Dgkz	diacylglycerol kinase zeta [Source:MGI Symbol;Acc:MGI:1278339]	2:91940758-91950311	788	36	0	4	3.08893	0	0.378121	3.08893	0.18906	4.03019	2.81421e-12	8.58625e-11	UP
ENSMUST00000108374	ENSMUSG00000028249	Sdcbp	syndecan binding protein [Source:MGI Symbol;Acc:MGI:1337026]	4:6365713-6408423	1803	288	60	151	10.8002	1.92296	6.23922	10.8002	4.08109	1.40403	2.85144e-12	8.69669e-11	UP
ENSMUST00000226871	ENSMUSG00000115338	Pnp	purine-nucleoside phosphorylase [Source:MGI Symbol;Acc:MGI:97365]	14:50931082-50950665	671	56	12	5	5.64283	1.03341	0.555193	5.64283	0.794303	2.82866	2.89406e-12	8.82023e-11	UP
ENSMUST00000007253	ENSMUSG00000007038	Neu1	neuraminidase 1 [Source:MGI Symbol;Acc:MGI:97305]	17:34931253-34935921	2474	849	582	175	23.2029	13.5937	5.26974	23.2029	9.43174	1.29871	2.95214e-12	8.99397e-11	UP
ENSMUST00000119798	ENSMUSG00000096719	Mrgpra2b	MAS-related GPR, member A2B [Source:MGI Symbol;Acc:MGI:3033098]	7:47463806-47489586	1265	346	284	0	18.4935	12.9731	0	18.4935	6.48655	1.5115	3.17791e-12	9.65366e-11	UP
ENSMUST00000165738	ENSMUSG00000063268	Parp10	poly (ADP-ribose) polymerase family, member 10 [Source:MGI Symbol;Acc:MGI:3712326]	15:76233003-76243420	3367	1145	892	159	22.993	15.3087	3.51806	22.993	9.41338	1.28841	3.2141e-12	9.76005e-11	UP
ENSMUST00000160260	ENSMUSG00000026565	Pou2f1	POU domain, class 2, transcription factor 1 [Source:MGI Symbol;Acc:MGI:101898]	1:165865154-166002678	13022	514	369	71	2.66882	1.63744	0.406194	2.66882	1.02182	1.38507	3.29654e-12	9.9995e-11	UP
ENSMUST00000088295	ENSMUSG00000038181	Chpf2	chondroitin polymerizing factor 2 [Source:MGI Symbol;Acc:MGI:1917522]	5:24586741-24594395	5371	178	16	98	2.24078	0.172136	1.35931	2.24078	0.765723	1.54911	3.31658e-12	1.00567e-10	UP
ENSMUST00000152833	ENSMUSG00000037458	Azin1	antizyme inhibitor 1 [Source:MGI Symbol;Acc:MGI:1859169]	15:38514472-38519250	622	51	9	5	5.54385	0.836141	0.59893	5.54385	0.717535	2.94977	3.38097e-12	1.02482e-10	UP
ENSMUST00000000171	ENSMUSG00000000167	Pih1d2	PIH1 domain containing 2 [Source:MGI Symbol;Acc:MGI:1919864]	9:50617321-50624997	1256	47	7	4	2.53012	0.32207	0.237229	2.53012	0.279649	3.17752	3.40902e-12	1.03257e-10	UP
ENSMUST00000149663	ENSMUSG00000063193	Cd300lb	CD300 molecule like family member B [Source:MGI Symbol;Acc:MGI:2685099]	11:114922781-114934371	2641	86	41	0	2.20174	0.89707	0	2.20174	0.448535	2.29535	3.4186e-12	1.0351e-10	UP
ENSMUST00000154526	ENSMUSG00000090231	Cfb	complement factor B [Source:MGI Symbol;Acc:MGI:105975]	17:34856379-34862173	2397	7169	6964	68	202.22	167.883	2.11343	202.22	84.9982	1.25042	3.50681e-12	1.06104e-10	UP
ENSMUST00000203421	ENSMUSG00000030144	Clec4d	C-type lectin domain family 4, member d [Source:MGI Symbol;Acc:MGI:1298389]	6:123267722-123274712	593	322	236	23	36.7142	22.9971	2.88944	36.7142	12.9433	1.50414	3.5157e-12	1.06296e-10	UP
ENSMUST00000163078	ENSMUSG00000024677	Ms4a6b	membrane-spanning 4-domains, subfamily A, member 6B [Source:MGI Symbol;Acc:MGI:1917024]	19:11516512-11531256	2680	151	89	9	3.80957	1.91899	0.250184	3.80957	1.08459	1.81248	3.55842e-12	1.07432e-10	UP
ENSMUST00000182409	ENSMUSG00000074151	Nlrc5	NLR family, CARD domain containing 5 [Source:MGI Symbol;Acc:MGI:3612191]	8:94470010-94506941	4552	662	368	204	9.83307	4.67156	3.33871	9.83307	4.00513	1.29579	3.58648e-12	1.08201e-10	UP
ENSMUST00000160505	ENSMUSG00000038521	C1s1	complement component 1, s subcomponent 1 [Source:MGI Symbol;Acc:MGI:1355312]	6:124530345-124542321	2946	2731	1729	818	62.6791	33.9139	20.6857	62.6791	27.2998	1.19909	3.70998e-12	1.11806e-10	UP
ENSMUST00000162285	ENSMUSG00000042349	Ikbke	inhibitor of kappaB kinase epsilon [Source:MGI Symbol;Acc:MGI:1929612]	1:131270901-131272541	797	126	67	8	10.6892	4.85774	0.747809	10.6892	2.80278	1.93123	3.82353e-12	1.15021e-10	UP
ENSMUST00000201176	ENSMUSG00000034855	Cxcl10	chemokine (C-X-C motif) ligand 10 [Source:MGI Symbol;Acc:MGI:1352450]	5:92346638-92348867	2230	412	214	123	12.4918	5.5453	4.10913	12.4918	4.82721	1.37172	3.87023e-12	1.16384e-10	UP
ENSMUST00000176203	ENSMUSG00000090231	Cfb	complement factor B [Source:MGI Symbol;Acc:MGI:105975]	17:34856384-34862514	2733	1807	1469	234	44.7046	31.0598	6.37861	44.7046	18.7192	1.2559	4.03733e-12	1.21365e-10	UP
ENSMUST00000108131	ENSMUSG00000028295	Smim8	small integral membrane protein 8 [Source:MGI Symbol;Acc:MGI:1913541]	4:34768664-34778349	892	57	18	0	4.32059	1.1661	0	4.32059	0.583049	2.88954	4.04808e-12	1.21645e-10	UP
ENSMUST00000192414	ENSMUSG00000073489	Ifi204	interferon activated gene 204 [Source:MGI Symbol;Acc:MGI:96429]	1:173760358-173766943	1659	239	108	67	9.74058	3.76178	3.00869	9.74058	3.38523	1.52475	4.08459e-12	1.22698e-10	UP
ENSMUST00000109021	ENSMUSG00000044894	Uqcrq	ubiquinol-cytochrome c reductase, complex III subunit VII [Source:MGI Symbol;Acc:MGI:107807]	11:53428953-53430827	405	159	41	60	26.5447	5.84979	11.0368	26.5447	8.44329	1.65255	4.09843e-12	1.23069e-10	UP
ENSMUST00000105400	ENSMUSG00000009292	Trpm2	transient receptor potential cation channel, subfamily M, member 2 [Source:MGI Symbol;Acc:MGI:1351901]	10:77909165-77967457	5980	165	111	1	1.86559	1.0726	0.0124565	1.86559	0.542526	1.78186	4.12332e-12	1.23772e-10	UP
ENSMUST00000005907	ENSMUSG00000005763	Cd247	CD247 antigen [Source:MGI Symbol;Acc:MGI:88334]	1:165788689-165862066	1632	207	96	50	8.57597	3.39912	2.28242	8.57597	2.84077	1.59402	4.16307e-12	1.24921e-10	UP
ENSMUST00000021900	ENSMUSG00000021451	Sema4d	sema domain, immunoglobulin domain (Ig), transmembrane domain (TM) and short cytoplasmic domain, (semaphorin) 4D [Source:MGI Symbol;Acc:MGI:109244]	13:51701246-51793747	4482	675	113	446	10.1828	1.45688	7.41331	10.1828	4.43509	1.19909	4.17311e-12	1.25177e-10	UP
ENSMUST00000028806	ENSMUSG00000027333	Smox	spermine oxidase [Source:MGI Symbol;Acc:MGI:2445356]	2:131491764-131525183	2270	233	116	55	6.94006	2.9529	1.80504	6.94006	2.37897	1.54461	4.20786e-12	1.26129e-10	UP
ENSMUST00000151714	ENSMUSG00000023349	Clec4n	C-type lectin domain family 4, member n [Source:MGI Symbol;Acc:MGI:1861231]	6:123229857-123247019	1404	450	264	112	21.671	10.8656	5.94293	21.671	8.40425	1.36658	4.47165e-12	1.33557e-10	UP
ENSMUST00000106633	ENSMUSG00000041654	Slc39a11	solute carrier family 39 (metal ion transporter), member 11 [Source:MGI Symbol;Acc:MGI:1917056]	11:113244853-113565759	2688	128	47	29	3.21968	1.01038	0.803742	3.21968	0.907061	1.82765	4.50754e-12	1.34533e-10	UP
ENSMUST00000200681	ENSMUSG00000058427	Cxcl2	chemokine (C-X-C motif) ligand 2 [Source:MGI Symbol;Acc:MGI:1340094]	5:90903871-90905938	1859	304	164	74	11.0568	5.09778	2.96553	11.0568	4.03166	1.45549	4.58666e-12	1.36782e-10	UP
ENSMUST00000168334	ENSMUSG00000056234	Ncoa4	nuclear receptor coactivator 4 [Source:MGI Symbol;Acc:MGI:1350932]	14:32165589-32179855	4032	84	10	27	1.40862	0.143318	0.498879	1.40862	0.321099	2.13319	4.66144e-12	1.38829e-10	UP
ENSMUST00000121127	ENSMUSG00000029385	Ccng2	cyclin G2 [Source:MGI Symbol;Acc:MGI:1095734]	5:93268314-93276224	2570	537	245	206	14.1278	5.5087	5.97151	14.1278	5.74011	1.29939	4.709e-12	1.40195e-10	UP
ENSMUST00000208312	ENSMUSG00000109324	Prmt1	protein arginine N-methyltransferase 1 [Source:MGI Symbol;Acc:MGI:107846]	7:44978127-44986325	659	185	55	69	18.9811	4.82276	7.80029	18.9811	6.31153	1.5885	4.71387e-12	1.40251e-10	UP
ENSMUST00000210530	ENSMUSG00000031508	Ankrd10	ankyrin repeat domain 10 [Source:MGI Symbol;Acc:MGI:1921840]	8:11611583-11635754	2398	67	25	1	1.88911	0.602428	0.0310633	1.88911	0.316745	2.57631	4.88744e-12	1.45353e-10	UP
ENSMUST00000110960	ENSMUSG00000037017	Zscan21	zinc finger and SCAN domain containing 21 [Source:MGI Symbol;Acc:MGI:99182]	5:138116937-138134265	2204	43	9	0	1.31915	0.235971	0	1.31915	0.117985	3.48292	4.89136e-12	1.45366e-10	UP
ENSMUST00000204455	ENSMUSG00000029798	Herc6	hect domain and RLD 6 [Source:MGI Symbol;Acc:MGI:1914388]	6:57604073-57626177	1084	43	7	2	2.6821	0.373173	0.137435	2.6821	0.255304	3.39308	4.89136e-12	1.45366e-10	UP
ENSMUST00000106042	ENSMUSG00000025491	Ifitm1	interferon induced transmembrane protein 1 [Source:MGI Symbol;Acc:MGI:1915963]	7:140967221-140969825	882	1210	1044	88	92.7578	68.3987	7.43296	92.7578	37.9158	1.29067	4.90314e-12	1.45664e-10	UP
ENSMUST00000213235	ENSMUSG00000031939	Taf1d	TATA-box binding protein associated factor, RNA polymerase I, D [Source:MGI Symbol;Acc:MGI:1922566]	9:15307726-15316978	4881	480	252	151	6.64915	2.98337	2.30472	6.64915	2.64404	1.33042	5.10828e-12	1.51543e-10	UP
ENSMUST00000001884	ENSMUSG00000001829	Clpb	ClpB caseinolytic peptidase B [Source:MGI Symbol;Acc:MGI:1100517]	7:101663633-101790168	4627	135	55	27	1.97273	0.686882	0.434727	1.97273	0.560804	1.81462	5.11073e-12	1.51562e-10	UP
ENSMUST00000021332	ENSMUSG00000020949	Fkbp3	FK506 binding protein 3 [Source:MGI Symbol;Acc:MGI:1353460]	12:65062424-65074007	1022	199	69	69	13.1655	3.90135	5.02974	13.1655	4.46555	1.55985	5.17682e-12	1.53359e-10	UP
ENSMUST00000149584	ENSMUSG00000034269	Setd5	SET domain containing 5 [Source:MGI Symbol;Acc:MGI:1920145]	6:113109865-113151835	5023	367	155	138	4.94011	1.78314	2.04676	4.94011	1.91495	1.36724	5.19055e-12	1.53711e-10	UP
ENSMUST00000121170	ENSMUSG00000029552	Tes	testis derived transcript [Source:MGI Symbol;Acc:MGI:105081]	6:17065192-17088867	647	64	20	3	6.68823	1.78628	0.345393	6.68823	1.06583	2.64964	5.22957e-12	1.54757e-10	UP
ENSMUST00000172396	ENSMUSG00000005481	Ddx39	DEAD (Asp-Glu-Ala-Asp) box polypeptide 39 [Source:MGI Symbol;Acc:MGI:1915528]	8:83715272-83726892	3836	655	592	0	11.5451	8.91783	0	11.5451	4.45891	1.37251	5.23699e-12	1.54922e-10	UP
ENSMUST00000033821	ENSMUSG00000031444	F10	coagulation factor X [Source:MGI Symbol;Acc:MGI:103107]	8:13037322-13055900	1903	1173	970	123	41.6767	29.4543	4.81521	41.6767	17.1348	1.28231	5.38164e-12	1.59145e-10	UP
ENSMUST00000123811	ENSMUSG00000031442	Mcf2l	mcf.2 transforming sequence-like [Source:MGI Symbol;Acc:MGI:103263]	8:13011494-13020527	2390	55	17	0	1.55595	0.411013	0	1.55595	0.205507	2.92054	5.40294e-12	1.59718e-10	UP
ENSMUST00000137822	ENSMUSG00000031453	Rasa3	RAS p21 protein activator 3 [Source:MGI Symbol;Acc:MGI:1197013]	8:13566950-13584038	3023	125	58	17	2.7958	1.10868	0.418954	2.7958	0.763817	1.87196	5.41562e-12	1.60036e-10	UP
ENSMUST00000200497	ENSMUSG00000036503	Rnf13	ring finger protein 13 [Source:MGI Symbol;Acc:MGI:1346341]	3:57736082-57835233	2573	81	0	34	2.12851	0	0.984451	2.12851	0.492226	2.11245	5.42914e-12	1.60379e-10	UP
ENSMUST00000106502	ENSMUSG00000027963	Extl2	exostoses (multiple)-like 2 [Source:MGI Symbol;Acc:MGI:1889574]	3:116008220-116028960	2840	106	40	17	2.52361	0.813867	0.44595	2.52361	0.629908	2.00228	5.44041e-12	1.60655e-10	UP
ENSMUST00000125827	ENSMUSG00000004947	Dtx2	deltex 2, E3 ubiquitin ligase [Source:MGI Symbol;Acc:MGI:1921448]	5:135994858-136032866	2661	85	23	16	2.15978	0.499459	0.447955	2.15978	0.473707	2.18882	5.44408e-12	1.60707e-10	UP
ENSMUST00000149322	ENSMUSG00000032527	Pccb	propionyl Coenzyme A carboxylase, beta polypeptide [Source:MGI Symbol;Acc:MGI:1914154]	9:100982032-101034877	2188	207	113	36	6.3967	2.98434	1.22576	6.3967	2.10505	1.60347	5.47434e-12	1.61543e-10	UP
ENSMUST00000110140	ENSMUSG00000079033	Mef2b	myocyte enhancer factor 2B [Source:MGI Symbol;Acc:MGI:104526]	8:70152781-70167487	1223	25	0	0	1.38211	0	0	1.38211	0	Inf	5.53293e-12	1.62985e-10	UP
ENSMUST00000172159	ENSMUSG00000026875	Traf1	TNF receptor-associated factor 1 [Source:MGI Symbol;Acc:MGI:101836]	2:34941750-34958163	3436	845	456	293	16.6279	7.66881	6.35278	16.6279	7.0108	1.24596	5.55942e-12	1.6365e-10	UP
ENSMUST00000098015	ENSMUSG00000108596	Itgam	predicted gene, 49368 [Source:MGI Symbol;Acc:MGI:6121583]	7:128062683-128128160	4803	2507	2437	2	35.2919	29.3197	0.031018	35.2919	14.6753	1.26594	5.56968e-12	1.63894e-10	UP
ENSMUST00000106306	ENSMUSG00000030830	Itgal	integrin alpha L [Source:MGI Symbol;Acc:MGI:96606]	7:127296291-127335138	5195	765	448	228	9.95656	4.9832	3.26963	9.95656	4.12642	1.27076	5.58716e-12	1.6435e-10	UP
ENSMUST00000210040	ENSMUSG00000037134	Prmt9	protein arginine methyltransferase 9 [Source:MGI Symbol;Acc:MGI:2142651]	8:77549454-77581337	2688	221	167	0	5.55901	3.59007	0	5.55901	1.79504	1.63082	5.76684e-12	1.69457e-10	UP
ENSMUST00000209979	ENSMUSG00000041836	Ptpre	protein tyrosine phosphatase, receptor type, E [Source:MGI Symbol;Acc:MGI:97813]	7:135651937-135686293	4959	1298	1009	201	17.6976	11.7574	3.01961	17.6976	7.38853	1.26019	5.78302e-12	1.69873e-10	UP
ENSMUST00000204807	ENSMUSG00000003031	Cdkn1b	cyclin-dependent kinase inhibitor 1B [Source:MGI Symbol;Acc:MGI:104565]	6:134920513-134925320	1757	107	37	21	4.11759	1.21687	0.890413	4.11759	1.05364	1.96642	6.03694e-12	1.76434e-10	UP
ENSMUST00000069330	ENSMUSG00000001348	Acp5	acid phosphatase 5, tartrate resistant [Source:MGI Symbol;Acc:MGI:87883]	9:22126727-22131815	1356	727	545	108	36.25	23.2248	5.93351	36.25	14.5792	1.31407	6.2145e-12	1.81527e-10	UP
ENSMUST00000103197	ENSMUSG00000028948	Nol9	nucleolar protein 9 [Source:MGI Symbol;Acc:MGI:1921285]	4:152039336-152061494	2271	35	1	3	1.04203	0.0254426	0.0984013	1.04203	0.061922	4.0728	6.35822e-12	1.85531e-10	UP
ENSMUST00000059873	ENSMUSG00000051682	Treml4	triggering receptor expressed on myeloid cells-like 4 [Source:MGI Symbol;Acc:MGI:1923239]	17:48264295-48275360	1744	273	172	41	10.584	5.69901	1.75139	10.584	3.7252	1.5065	6.4545e-12	1.88209e-10	UP
ENSMUST00000103365	ENSMUSG00000076564	Igkv12-46	immunoglobulin kappa variable 12-46 [Source:MGI Symbol;Acc:MGI:4439773]	6:69764523-69765022	377	707	584	57	126.798	89.5132	11.2637	126.798	50.3885	1.33136	6.57705e-12	1.91582e-10	UP
ENSMUST00000169155	ENSMUSG00000093896	Ighv1-76	immunoglobulin heavy variable 1-76 [Source:MGI Symbol;Acc:MGI:4439737]	12:115847881-115848174	294	173	99	20	39.7862	19.4582	5.06791	39.7862	12.263	1.69795	6.65701e-12	1.93844e-10	UP
ENSMUST00000075843	ENSMUSG00000002885	Adgre5	adhesion G protein-coupled receptor E5 [Source:MGI Symbol;Acc:MGI:1347095]	8:83723362-83741169	3000	1726	888	697	38.9003	17.1044	17.3086	38.9003	17.2065	1.17683	7.13015e-12	2.07549e-10	UP
ENSMUST00000132906	ENSMUSG00000028923	Necap2	NECAP endocytosis associated 2 [Source:MGI Symbol;Acc:MGI:1913397]	4:141066512-141078342	1874	691	27	543	24.9311	0.832541	21.5864	24.9311	11.2095	1.15323	7.19649e-12	2.09334e-10	UP
ENSMUST00000080210	ENSMUSG00000005089	Slc1a2	solute carrier family 1 (glial high affinity glutamate transporter), member 2 [Source:MGI Symbol;Acc:MGI:101931]	2:102658659-102790784	11595	195	123	17	1.1371	0.612984	0.109228	1.1371	0.361106	1.65486	7.38351e-12	2.14699e-10	UP
ENSMUST00000168937	ENSMUSG00000042688	Mapk6	mitogen-activated protein kinase 6 [Source:MGI Symbol;Acc:MGI:1354946]	9:75386902-75409359	4089	300	212	29	4.96063	2.99595	0.528359	4.96063	1.76216	1.49318	7.38694e-12	2.14724e-10	UP
ENSMUST00000052437	ENSMUSG00000049988	Lrrc25	leucine rich repeat containing 25 [Source:MGI Symbol;Acc:MGI:2445284]	8:70616844-70620890	1313	1663	1370	210	85.6369	60.2937	11.9153	85.6369	36.1045	1.24606	7.40231e-12	2.15097e-10	UP
ENSMUST00000192615	ENSMUSG00000032562	Gnai2	guanine nucleotide binding protein (G protein), alpha inhibiting 2 [Source:MGI Symbol;Acc:MGI:95772]	9:107614125-107635312	1777	4027	1055	2609	153.224	34.3069	109.38	153.224	71.8432	1.09272	7.41731e-12	2.15457e-10	UP
ENSMUST00000211887	ENSMUSG00000036550	Cnot1	CCR4-NOT transcription complex, subunit 1 [Source:MGI Symbol;Acc:MGI:2442402]	8:95719458-95807464	8364	854	795	0	6.90363	5.49249	0	6.90363	2.74624	1.3299	7.46594e-12	2.16795e-10	UP
ENSMUST00000042726	ENSMUSG00000036733	Rbm42	RNA binding motif protein 42 [Source:MGI Symbol;Acc:MGI:1915285]	7:30641001-30650317	1784	265	87	111	10.0435	2.81798	4.63531	10.0435	3.72665	1.43031	7.6569e-12	2.22263e-10	UP
ENSMUST00000021142	ENSMUSG00000020788	Atp2a3	ATPase, Ca++ transporting, ubiquitous [Source:MGI Symbol;Acc:MGI:1194503]	11:72961169-72993043	4593	573	441	67	8.43513	5.54827	1.08674	8.43513	3.31751	1.34631	7.75641e-12	2.24853e-10	UP
ENSMUST00000163694	ENSMUSG00000032294	Pkm	pyruvate kinase, muscle [Source:MGI Symbol;Acc:MGI:97591]	9:59656573-59679189	2041	4038	3053	837	133.769	86.437	30.5515	133.769	58.4942	1.19338	7.75689e-12	2.24853e-10	UP
ENSMUST00000082136	ENSMUSG00000059436	Max	Max protein [Source:MGI Symbol;Acc:MGI:96921]	12:76937274-76962201	1926	557	254	221	19.5539	7.62069	8.54839	19.5539	8.08454	1.27422	7.77906e-12	2.25418e-10	UP
ENSMUST00000106023	ENSMUSG00000025498	Irf7	interferon regulatory factor 7 [Source:MGI Symbol;Acc:MGI:1859212]	7:141262706-141266421	2237	475	227	172	14.3569	5.86375	5.72811	14.3569	5.79593	1.30863	7.82818e-12	2.26762e-10	UP
ENSMUST00000121759	ENSMUSG00000022973	Synj1	synaptojanin 1 [Source:MGI Symbol;Acc:MGI:1354961]	16:90936092-91011308	7090	659	325	249	6.28453	2.64883	2.61639	6.28453	2.63261	1.25531	8.02765e-12	2.32219e-10	UP
ENSMUST00000152710	ENSMUSG00000030315	Vgll4	vestigial like family member 4 [Source:MGI Symbol;Acc:MGI:2652840]	6:114860628-114875107	2198	643	366	197	19.7796	9.62209	6.6771	19.7796	8.1496	1.27921	8.0713e-12	2.33401e-10	UP
ENSMUST00000146354	ENSMUSG00000015950	Ncf1	neutrophil cytosolic factor 1 [Source:MGI Symbol;Acc:MGI:97283]	5:134220053-134229625	1497	105	44	14	4.74244	1.69844	0.696688	4.74244	1.19756	1.98553	8.07501e-12	2.33427e-10	UP
ENSMUST00000114499	ENSMUSG00000031365	Zfp275	zinc finger protein 275 [Source:MGI Symbol;Acc:MGI:1350985]	X:73342621-73359080	6284	275	151	63	2.9589	1.38854	0.746889	2.9589	1.06771	1.47053	8.40184e-12	2.42791e-10	UP
ENSMUST00000206229	ENSMUSG00000030403	Vasp	vasodilator-stimulated phosphoprotein [Source:MGI Symbol;Acc:MGI:109268]	7:19260862-19266546	844	76	19	14	6.08839	1.30088	1.23571	6.08839	1.2683	2.26317	8.68197e-12	2.50281e-10	UP
ENSMUST00000069652	ENSMUSG00000039318	Rab3gap2	RAB3 GTPase activating protein subunit 2 [Source:MGI Symbol;Acc:MGI:1916043]	1:185204117-185286759	7052	629	321	226	6.03076	2.63032	2.38751	6.03076	2.50892	1.26527	9.13133e-12	2.62782e-10	UP
ENSMUST00000134026	ENSMUSG00000029267	Mtf2	metal response element binding transcription factor 2 [Source:MGI Symbol;Acc:MGI:105050]	5:108065742-108107000	1932	63	11	12	2.20479	0.329006	0.462714	2.20479	0.39586	2.47758	9.22532e-12	2.65395e-10	UP
ENSMUST00000052949	ENSMUSG00000025877	Hk3	hexokinase 3 [Source:MGI Symbol;Acc:MGI:2670962]	13:55005985-55021385	3219	169	114	4	3.54977	2.04645	0.0925626	3.54977	1.06951	1.73078	9.84332e-12	2.82688e-10	UP
ENSMUST00000145015	ENSMUSG00000020225	Tmbim4	transmembrane BAX inhibitor motif containing 4 [Source:MGI Symbol;Acc:MGI:1915462]	10:120201612-120203208	593	139	84	6	15.8487	8.1854	0.753835	15.8487	4.46962	1.82614	9.96379e-12	2.86049e-10	UP
ENSMUST00000135803	ENSMUSG00000026821	Ralgds	ral guanine nucleotide dissociation stimulator [Source:MGI Symbol;Acc:MGI:107485]	2:28513125-28542950	801	54	7	9	4.55825	0.505018	0.83707	4.55825	0.671044	2.764	1.00869e-11	2.89188e-10	UP
ENSMUST00000139740	ENSMUSG00000022779	Top3b	topoisomerase (DNA) III beta [Source:MGI Symbol;Acc:MGI:1333803]	16:16870736-16885849	1076	42	7	2	2.63919	0.375947	0.138457	2.63919	0.257202	3.35912	1.01804e-11	2.91768e-10	UP
ENSMUST00000037219	ENSMUSG00000040812	Agbl2	ATP/GTP binding protein-like 2 [Source:MGI Symbol;Acc:MGI:2443254]	2:90782744-90816231	3462	94	49	0	1.83584	0.817869	0	1.83584	0.408935	2.1665	1.02641e-11	2.94064e-10	UP
ENSMUST00000028132	ENSMUSG00000026792	Lrsam1	leucine rich repeat and sterile alpha motif containing 1 [Source:MGI Symbol;Acc:MGI:2684789]	2:32925216-32961255	3981	176	125	1	2.98919	1.81441	0.0187113	2.98919	0.916561	1.70545	1.0494e-11	3.00344e-10	UP
ENSMUST00000165143	ENSMUSG00000024833	Pola2	polymerase (DNA directed), alpha 2 [Source:MGI Symbol;Acc:MGI:99690]	19:5941105-5964206	2397	146	56	37	4.1183	1.35001	1.14996	4.1183	1.24999	1.72014	1.05908e-11	3.02908e-10	UP
ENSMUST00000223993	ENSMUSG00000042364	Snx18	sorting nexin 18 [Source:MGI Symbol;Acc:MGI:2137642]	13:113592185-113613641	3269	90	46	0	1.8615	0.81313	0	1.8615	0.406565	2.19491	1.09362e-11	3.11506e-10	UP
ENSMUST00000148262	ENSMUSG00000090213	Tmem189	transmembrane protein 189 [Source:MGI Symbol;Acc:MGI:2142624]	2:167643228-167689822	1837	991	939	0	36.4752	29.5374	0	36.4752	14.7687	1.30437	1.09777e-11	3.12581e-10	UP
ENSMUST00000097874	ENSMUSG00000028793	Rnf19b	ring finger protein 19B [Source:MGI Symbol;Acc:MGI:1922484]	4:129058814-129084526	1992	287	91	129	9.74151	2.63979	4.82449	9.74151	3.73214	1.38414	1.14143e-11	3.24573e-10	UP
ENSMUST00000072530	ENSMUSG00000022214	Dcaf11	DDB1 and CUL4 associated factor 11 [Source:MGI Symbol;Acc:MGI:90168]	14:55560929-55570062	2601	242	79	100	6.29085	1.75511	2.86425	6.29085	2.30968	1.44556	1.15778e-11	3.28995e-10	UP
ENSMUST00000108089	ENSMUSG00000028416	Bag1	BCL2-associated athanogene 1 [Source:MGI Symbol;Acc:MGI:108047]	4:40936398-40948281	1336	503	34	374	25.4563	1.47058	20.8552	25.4563	11.1629	1.18931	1.17058e-11	3.32408e-10	UP
ENSMUST00000145657	ENSMUSG00000059890	Ube4a	ubiquitination factor E4A [Source:MGI Symbol;Acc:MGI:2154580]	9:44932971-44965525	3486	64	17	7	1.24133	0.281791	0.149602	1.24133	0.215696	2.52482	1.17309e-11	3.3301e-10	UP
ENSMUST00000224977	ENSMUSG00000023923	Tbc1d5	TBC1 domain family, member 5 [Source:MGI Symbol;Acc:MGI:1919488]	17:50733132-51159378	5578	462	248	144	5.60011	2.56915	1.92324	5.60011	2.24619	1.31797	1.20007e-11	3.40435e-10	UP
ENSMUST00000142221	ENSMUSG00000018899	Irf1	interferon regulatory factor 1 [Source:MGI Symbol;Acc:MGI:96590]	11:53770105-53774085	517	297	167	70	38.8418	18.6656	10.0868	38.8418	14.3762	1.43393	1.22033e-11	3.45948e-10	UP
ENSMUST00000032473	ENSMUSG00000054072	Iigp1	interferon inducible GTPase 1 [Source:MGI Symbol;Acc:MGI:1926259]	18:60376029-60392627	3121	282	229	0	6.10927	4.23991	0	6.10927	2.11996	1.52696	1.23193e-11	3.49119e-10	UP
ENSMUST00000172013	ENSMUSG00000005262	Ufd1	ubiquitin recognition factor in ER-associated degradation 1 [Source:MGI Symbol;Acc:MGI:109353]	16:18811824-18834310	1309	91	33	13	4.70043	1.45678	0.739841	4.70043	1.09831	2.09751	1.23997e-11	3.5116e-10	UP
ENSMUST00000106041	ENSMUSG00000028175	Depdc1a	DEP domain containing 1a [Source:MGI Symbol;Acc:MGI:1923381]	3:159495458-159529459	1971	49	14	0	1.68092	0.410442	0	1.68092	0.205221	3.034	1.26361e-11	3.57734e-10	UP
ENSMUST00000025563	ENSMUSG00000024661	Fth1	ferritin heavy polypeptide 1 [Source:MGI Symbol;Acc:MGI:95588]	19:9982703-9985092	866	181394	147751	32031	14162.5	9858.9	2755.51	14162.5	6307.21	1.167	1.29001e-11	3.64931e-10	UP
ENSMUST00000103122	ENSMUSG00000037820	Tgm2	transglutaminase 2, C polypeptide [Source:MGI Symbol;Acc:MGI:98731]	2:158116402-158146436	3596	10273	6931	3042	193.157	111.376	63.0215	193.157	87.1989	1.1474	1.29034e-11	3.64931e-10	UP
ENSMUST00000195770	ENSMUSG00000026073	Il1r2	interleukin 1 receptor, type II [Source:MGI Symbol;Acc:MGI:96546]	1:40084792-40125219	1054	1112	699	327	71.3342	38.3224	23.113	71.3342	30.7177	1.21552	1.31261e-11	3.70851e-10	UP
ENSMUST00000195589	ENSMUSG00000079293	Clec7a	C-type lectin domain family 7, member a [Source:MGI Symbol;Acc:MGI:1861431]	6:129461591-129472772	2272	4062	2076	1766	120.883	52.8002	57.9071	120.883	55.3536	1.12686	1.36025e-11	3.83792e-10	UP
ENSMUST00000203912	ENSMUSG00000030077	Chl1	cell adhesion molecule L1-like [Source:MGI Symbol;Acc:MGI:1098266]	6:103510586-103750211	4628	218	151	14	3.1849	1.88539	0.225355	3.1849	1.05537	1.5935	1.3824e-11	3.8978e-10	UP
ENSMUST00000121111	ENSMUSG00000028641	P3h1	prolyl 3-hydroxylase 1 [Source:MGI Symbol;Acc:MGI:1888921]	4:119232915-119248972	3188	447	350	40	9.48031	6.34405	0.934734	9.48031	3.63939	1.38124	1.40419e-11	3.95656e-10	UP
ENSMUST00000106162	ENSMUSG00000028859	Csf3r	colony stimulating factor 3 receptor (granulocyte) [Source:MGI Symbol;Acc:MGI:1339755]	4:126024550-126044440	3481	1024	888	79	19.8898	14.7409	1.69071	19.8898	8.21582	1.27555	1.41319e-11	3.98059e-10	UP
ENSMUST00000146254	ENSMUSG00000047798	Cd300lf	CD300 molecule like family member F [Source:MGI Symbol;Acc:MGI:2442359]	11:115118848-115133991	3929	2217	1910	246	38.152	28.091	4.66447	38.152	16.3777	1.22002	1.42374e-11	4.00895e-10	UP
ENSMUST00000028838	ENSMUSG00000027360	Hdc	histidine decarboxylase [Source:MGI Symbol;Acc:MGI:96062]	2:126593667-126618678	2392	5363	3937	1285	151.593	95.1087	40.0213	151.593	67.565	1.16586	1.42505e-11	4.01129e-10	UP
ENSMUST00000213200	ENSMUSG00000071866	Ppia	peptidylprolyl isomerase A [Source:MGI Symbol;Acc:MGI:97749]	11:6416312-6419804	1450	24	0	0	1.1191	0	0	1.1191	0	Inf	1.43856e-11	4.04141e-10	UP
ENSMUST00000113134	ENSMUSG00000054545	Ugt1a6a	UDP glucuronosyltransferase 1 family, polypeptide A6A [Source:MGI Symbol;Acc:MGI:2137698]	1:88134809-88218997	2297	36	1	4	1.05968	0.0251547	0.129717	1.05968	0.0774356	3.77448	1.44045e-11	4.04239e-10	UP
ENSMUST00000205289	ENSMUSG00000053470	Kdm3a	lysine (K)-specific demethylase 3A [Source:MGI Symbol;Acc:MGI:98847]	6:71599326-71632686	2723	164	109	5	4.07222	2.3131	0.13681	4.07222	1.22495	1.73309	1.47137e-11	4.12777e-10	UP
ENSMUST00000070653	ENSMUSG00000025161	Slc16a3	solute carrier family 16 (monocarboxylic acid transporters), member 3 [Source:MGI Symbol;Acc:MGI:1933438]	11:120948480-120958775	2272	2011	1632	309	59.8463	41.5076	10.1321	59.8463	25.8199	1.21278	1.47449e-11	4.13378e-10	UP
ENSMUST00000195945	ENSMUSG00000076591	Igkv8-16	immunoglobulin kappa variable 8-16 [Source:MGI Symbol;Acc:MGI:1330843]	6:70386672-70387252	379	123	75	1	21.9431	11.435	0.196543	21.9431	5.81577	1.91573	1.53604e-11	4.28191e-10	UP
ENSMUST00000148816	ENSMUSG00000050994	Adgb	androglobin [Source:MGI Symbol;Acc:MGI:3605549]	10:10335709-10411744	3612	185	135	0	3.46305	2.15974	0	3.46305	1.07987	1.68119	1.54338e-11	4.30095e-10	UP
ENSMUST00000198326	ENSMUSG00000034438	Gbp8	guanylate-binding protein 8 [Source:MGI Symbol;Acc:MGI:1923324]	5:105014150-105053556	3382	84	29	12	1.67934	0.495489	0.26433	1.67934	0.379909	2.14417	1.58556e-11	4.41555e-10	UP
ENSMUST00000025582	ENSMUSG00000024679	Ms4a6d	membrane-spanning 4-domains, subfamily A, member 6D [Source:MGI Symbol;Acc:MGI:1916024]	19:11586604-11604849	1418	1049	785	196	50.0188	31.9896	10.2975	50.0188	21.1435	1.24225	1.58951e-11	4.42506e-10	UP
ENSMUST00000032265	ENSMUSG00000030162	Olr1	oxidized low density lipoprotein (lectin-like) receptor 1 [Source:MGI Symbol;Acc:MGI:1261434]	6:129485244-129507165	3572	1226	746	393	23.2067	12.0682	8.19655	23.2067	10.1324	1.19557	1.69448e-11	4.71417e-10	UP
ENSMUST00000105420	ENSMUSG00000020178	Adora2a	adenosine A2a receptor [Source:MGI Symbol;Acc:MGI:99402]	10:75316877-75334784	2596	1353	942	333	35.2393	20.9683	9.55627	35.2393	15.2623	1.20721	1.71156e-11	4.76009e-10	UP
ENSMUST00000105097	ENSMUSG00000032846	Zswim6	zinc finger SWIM-type containing 6 [Source:MGI Symbol;Acc:MGI:1914513]	13:107724618-107890064	5456	120	69	5	1.4871	0.730789	0.0682797	1.4871	0.399534	1.89611	1.87918e-11	5.21241e-10	UP
ENSMUST00000193646	ENSMUSG00000001418	Glmp	glycosylated lysosomal membrane protein [Source:MGI Symbol;Acc:MGI:1913318]	3:88325055-88329511	4457	212	126	33	3.21607	1.6336	0.551605	3.21607	1.0926	1.55753	1.88243e-11	5.21967e-10	UP
ENSMUST00000038118	ENSMUSG00000032570	Atp2c1	ATPase, Ca++-sequestering [Source:MGI Symbol;Acc:MGI:1889008]	9:105411358-105495133	4876	276	142	76	3.82718	1.68283	1.16118	3.82718	1.422	1.42836	1.94349e-11	5.38541e-10	UP
ENSMUST00000106950	ENSMUSG00000099481	Xndc1	Xrcc1 N-terminal domain containing 1 [Source:MGI Symbol;Acc:MGI:5546359]	7:102065511-102083762	3131	70	20	9	1.51165	0.369122	0.214147	1.51165	0.291634	2.37389	1.94467e-11	5.38691e-10	UP
ENSMUST00000135106	ENSMUSG00000020227	Irak3	interleukin-1 receptor-associated kinase 3 [Source:MGI Symbol;Acc:MGI:1921164]	10:120142163-120201498	2473	1417	1237	130	38.7418	28.9043	3.91624	38.7418	16.4102	1.23929	1.95832e-11	5.42294e-10	UP
ENSMUST00000218179	ENSMUSG00000112023	Lilr4b	leukocyte immunoglobulin-like receptor, subfamily B, member 4B [Source:MGI Symbol;Acc:MGI:102702]	10:51480673-51482408	1589	229	141	35	9.74417	5.12757	1.64096	9.74417	3.38426	1.5257	2.00626e-11	5.552e-10	UP
ENSMUST00000188804	ENSMUSG00000090272	Mndal	myeloid nuclear differentiation antigen like [Source:MGI Symbol;Acc:MGI:3780953]	1:173857220-173880305	2026	374	83	218	12.4815	2.36731	8.01616	12.4815	5.19173	1.2655	2.06229e-11	5.69764e-10	UP
ENSMUST00000041388	ENSMUSG00000037411	Serpine1	serine (or cysteine) peptidase inhibitor, clade E, member 1 [Source:MGI Symbol;Acc:MGI:97608]	5:137061504-137072259	3011	4967	2729	2034	111.537	52.3732	50.3257	111.537	51.3494	1.1191	2.07382e-11	5.7276e-10	UP
ENSMUST00000066127	ENSMUSG00000003166	Dgcr2	DiGeorge syndrome critical region gene 2 [Source:MGI Symbol;Acc:MGI:892866]	16:17840361-17891657	3790	541	0	443	9.65143	0	8.70791	9.65143	4.35395	1.14842	2.08221e-11	5.74698e-10	UP
ENSMUST00000049908	ENSMUSG00000070003	Ssbp4	single stranded DNA binding protein 4 [Source:MGI Symbol;Acc:MGI:1924150]	8:70597490-70608314	1475	91	12	33	4.17143	0.470116	1.66678	4.17143	1.06845	1.96502	2.15651e-11	5.9481e-10	UP
ENSMUST00000128287	ENSMUSG00000028811	Yars	tyrosyl-tRNA synthetase [Source:MGI Symbol;Acc:MGI:2147627]	4:129189902-129197441	647	100	21	33	10.4503	1.87558	3.79985	10.4503	2.83772	1.88075	2.18253e-11	6.01393e-10	UP
ENSMUST00000121618	ENSMUSG00000045312	Lhfpl2	lipoma HMGIC fusion partner-like 2 [Source:MGI Symbol;Acc:MGI:2145236]	13:94173992-94195409	4209	575	427	91	9.23683	5.86226	1.6107	9.23683	3.73648	1.30572	2.22148e-11	6.11924e-10	UP
ENSMUST00000094169	ENSMUSG00000078853	Igtp	interferon gamma induced GTPase [Source:MGI Symbol;Acc:MGI:107729]	11:58199586-58207565	1767	159	104	7	6.08409	3.40106	0.295141	6.08409	1.8481	1.719	2.22444e-11	6.12537e-10	UP
ENSMUST00000221761	ENSMUSG00000020644	Id2	inhibitor of DNA binding 2 [Source:MGI Symbol;Acc:MGI:96397]	12:25093799-25097140	1969	3788	2907	805	130.076	85.313	30.4579	130.076	57.8854	1.16808	2.23343e-11	6.1481e-10	UP
ENSMUST00000114218	ENSMUSG00000022864	D16Ertd472e	DNA segment, Chr 16, ERATO Doi 472, expressed [Source:MGI Symbol;Acc:MGI:1196400]	16:78544961-78576657	1271	370	176	131	19.6829	8.00172	7.67848	19.6829	7.8401	1.328	2.24941e-11	6.19005e-10	UP
ENSMUST00000080283	ENSMUSG00000023805	Synj2	synaptojanin 2 [Source:MGI Symbol;Acc:MGI:1201671]	17:5941403-6038555	4793	123	77	0	1.73512	0.928329	0	1.73512	0.464165	1.90233	2.33076e-11	6.40339e-10	UP
ENSMUST00000068569	ENSMUSG00000089929	Bcl2a1b	B cell leukemia/lymphoma 2 related protein A1b [Source:MGI Symbol;Acc:MGI:1278326]	9:89199209-89207827	817	3083	1825	1132	255.144	129.079	103.222	255.144	116.151	1.13531	2.40879e-11	6.60907e-10	UP
ENSMUST00000082579	ENSMUSG00000064513	Snora9	small nucleolar RNA, H/ACA box 9 [Source:MGI Symbol;Acc:MGI:5452234]	11:6528033-6528165	133	29	1	1	14.7426	0.434438	0.560073	14.7426	0.497256	4.88986	2.41863e-11	6.6339e-10	UP
ENSMUST00000023612	ENSMUSG00000022895	Ets2	E26 avian leukemia oncogene 2, 3' domain [Source:MGI Symbol;Acc:MGI:95456]	16:95702075-95721051	3890	11675	9137	2459	202.927	135.728	47.0932	202.927	91.4107	1.15053	2.48648e-11	6.81329e-10	UP
ENSMUST00000195469	ENSMUSG00000095416	Ighv1-12	immunoglobulin heavy variable V1-12 [Source:MGI Symbol;Acc:MGI:3646284]	12:114615850-114616318	386	54	15	3	9.45895	2.2455	0.578936	9.45895	1.41222	2.74372	2.55166e-11	6.9896e-10	UP
ENSMUST00000217657	ENSMUSG00000032300	1700017B05Rik	RIKEN cDNA 1700017B05 gene [Source:MGI Symbol;Acc:MGI:1921461]	9:57258774-57261509	656	102	46	12	10.513	4.05202	1.36275	10.513	2.70738	1.95721	2.63453e-11	7.21424e-10	UP
ENSMUST00000155949	ENSMUSG00000079499	6530402F18Rik	RIKEN cDNA 6530402F18 gene [Source:MGI Symbol;Acc:MGI:1923470]	2:29245107-29252993	4301	904	725	126	14.2113	9.74057	2.18247	14.2113	5.96152	1.25328	2.63756e-11	7.22018e-10	UP
ENSMUST00000084530	ENSMUSG00000066152	Slc31a2	solute carrier family 31, member 2 [Source:MGI Symbol;Acc:MGI:1333844]	4:62286449-62298411	1820	1305	962	281	48.4811	30.5436	11.5023	48.4811	21.0229	1.20546	2.70549e-11	7.40372e-10	UP
ENSMUST00000045503	ENSMUSG00000037754	Ppp1r16b	protein phosphatase 1, regulatory subunit 16B [Source:MGI Symbol;Acc:MGI:2151841]	2:158667119-158766334	6408	766	328	357	8.08239	2.95779	4.15045	8.08239	3.55412	1.18529	2.71577e-11	7.42941e-10	UP
ENSMUST00000185188	ENSMUSG00000009621	Vav2	vav 2 oncogene [Source:MGI Symbol;Acc:MGI:102718]	2:27262104-27426912	5098	363	133	165	4.81438	1.50753	2.41121	4.81438	1.95937	1.29696	2.72926e-11	7.46387e-10	UP
ENSMUST00000113320	ENSMUSG00000034480	Diaph2	diaphanous related formin 2 [Source:MGI Symbol;Acc:MGI:1858500]	X:129749976-130465834	8196	450	403	0	3.71231	2.84131	0	3.71231	1.42066	1.38576	2.7706e-11	7.57198e-10	UP
ENSMUST00000210547	ENSMUSG00000074115	Saa1	serum amyloid A 1 [Source:MGI Symbol;Acc:MGI:98221]	7:46740497-46742942	2446	44	6	4	1.21628	0.141758	0.121815	1.21628	0.131786	3.20621	2.79006e-11	7.60775e-10	UP
ENSMUST00000031651	ENSMUSG00000029647	Pan3	PAN3 poly(A) specific ribonuclease subunit [Source:MGI Symbol;Acc:MGI:1919837]	5:147430161-147548502	5048	233	141	40	3.12083	1.61405	0.590319	3.12083	1.10218	1.50156	2.83264e-11	7.71882e-10	UP
ENSMUST00000115315	ENSMUSG00000001348	Acp5	acid phosphatase 5, tartrate resistant [Source:MGI Symbol;Acc:MGI:87883]	9:22126731-22130598	1349	37	5	1	1.85449	0.21416	0.0552185	1.85449	0.134689	3.78332	2.90925e-11	7.925e-10	UP
ENSMUST00000110851	ENSMUSG00000053581	Zfand2a	zinc finger, AN1-type domain 2A [Source:MGI Symbol;Acc:MGI:2140729]	5:139471216-139484517	3121	1634	1051	505	35.3991	19.4592	12.0545	35.3991	15.7568	1.16773	2.94065e-11	8.00532e-10	UP
ENSMUST00000127487	ENSMUSG00000026177	Slc11a1	solute carrier family 11 (proton-coupled divalent metal ion transporters), member 1 [Source:MGI Symbol;Acc:MGI:1345275]	1:74383034-74383834	704	378	283	43	36.3039	23.229	4.55041	36.3039	13.8897	1.38611	2.95822e-11	8.04792e-10	UP
ENSMUST00000217706	ENSMUSG00000062593	Lilrb4a	predicted gene, 49339 [Source:MGI Symbol;Acc:MGI:6121530]	10:51480640-51496613	1340	166	119	0	8.376	5.13166	0	8.376	2.56583	1.70683	3.03828e-11	8.25768e-10	UP
ENSMUST00000059642	ENSMUSG00000030591	Psmd8	proteasome (prosome, macropain) 26S subunit, non-ATPase, 8 [Source:MGI Symbol;Acc:MGI:1888669]	7:29174188-29180701	1540	126	39	39	5.53202	1.46338	1.88665	5.53202	1.67501	1.72363	3.0397e-11	8.25885e-10	UP
ENSMUST00000220386	ENSMUSG00000020115	Tbk1	TANK-binding kinase 1 [Source:MGI Symbol;Acc:MGI:1929658]	10:121551260-121554163	747	195	119	27	17.6502	9.20539	2.69274	17.6502	5.94907	1.56895	3.05445e-11	8.29622e-10	UP
ENSMUST00000024031	ENSMUSG00000023262	Acy1	aminoacylase 1 [Source:MGI Symbol;Acc:MGI:87913]	9:106432981-106438319	1529	35	4	1	1.54771	0.151158	0.048718	1.54771	0.0999381	3.95296	3.18751e-11	8.64639e-10	UP
ENSMUST00000003451	ENSMUSG00000054855	Rnd1	Rho family GTPase 1 [Source:MGI Symbol;Acc:MGI:2444878]	15:98669205-98677461	2203	1177	875	245	36.124	22.9514	8.28516	36.124	15.6183	1.20972	3.2242e-11	8.74307e-10	UP
ENSMUST00000143972	ENSMUSG00000025591	Tma16	translation machinery associated 16 [Source:MGI Symbol;Acc:MGI:1913532]	8:66474330-66486497	3150	309	201	55	6.63257	3.68724	1.30078	6.63257	2.49401	1.4111	3.25843e-11	8.83018e-10	UP
ENSMUST00000076258	ENSMUSG00000020253	Ppm1m	protein phosphatase 1M [Source:MGI Symbol;Acc:MGI:1915155]	9:106194951-106198942	1811	33	1	3	1.23206	0.0319052	0.123396	1.23206	0.0776503	3.98794	3.26295e-11	8.83669e-10	UP
ENSMUST00000167232	ENSMUSG00000033847	Pla2g4c	phospholipase A2, group IVC (cytosolic, calcium-independent) [Source:MGI Symbol;Acc:MGI:1196403]	7:13324655-13359350	2154	33	4	0	1.03587	0.107298	0	1.03587	0.0536492	4.27114	3.26295e-11	8.83669e-10	UP
ENSMUST00000189665	ENSMUSG00000033124	Atg9a	autophagy related 9A [Source:MGI Symbol;Acc:MGI:2138446]	1:75180865-75191923	4013	395	307	38	6.6552	4.42064	0.705445	6.6552	2.56304	1.37662	3.3197e-11	8.98243e-10	UP
ENSMUST00000193881	ENSMUSG00000104068	Gm37199	predicted gene, 37199 [Source:MGI Symbol;Acc:MGI:5610427]	3:50624347-50628411	4065	90	46	2	1.49698	0.653905	0.0366493	1.49698	0.345277	2.11623	3.31998e-11	8.98243e-10	UP
ENSMUST00000098489	ENSMUSG00000074151	Nlrc5	NLR family, CARD domain containing 5 [Source:MGI Symbol;Acc:MGI:3612191]	8:94525067-94527264	1721	256	107	92	10.0576	3.59268	3.98252	10.0576	3.7876	1.40893	3.3214e-11	8.98335e-10	UP
ENSMUST00000209079	ENSMUSG00000069874	Irgm2	immunity-related GTPase family M member 2 [Source:MGI Symbol;Acc:MGI:1926262]	11:58215008-58222782	3528	209	139	21	4.00545	2.27669	0.44344	4.00545	1.36006	1.55829	3.659e-11	9.8773e-10	UP
ENSMUST00000017881	ENSMUSG00000017737	Mmp9	matrix metallopeptidase 9 [Source:MGI Symbol;Acc:MGI:97011]	2:164948219-164955850	3175	4512	4436	136	96.0858	80.7354	3.19112	96.0858	41.9633	1.1952	3.67451e-11	9.91597e-10	UP
ENSMUST00000070610	ENSMUSG00000028683	Eif2b3	eukaryotic translation initiation factor 2B, subunit 3 [Source:MGI Symbol;Acc:MGI:1313286]	4:117022155-117086845	1369	23	0	0	1.13597	0	0	1.13597	0	Inf	3.75882e-11	1.00914e-09	UP
ENSMUST00000155953	ENSMUSG00000026972	Arrdc1	arrestin domain containing 1 [Source:MGI Symbol;Acc:MGI:2446136]	2:24925355-24935145	1590	26	0	1	1.10563	0	0.0468489	1.10563	0.0234245	5.56071	3.74531e-11	1.00914e-09	UP
ENSMUST00000176727	ENSMUSG00000021000	Ctage5	melanoma inhibitory activity 2 [Source:MGI Symbol;Acc:MGI:2159614]	12:59129810-59168945	1222	23	0	0	1.27262	0	0	1.27262	0	Inf	3.75882e-11	1.00914e-09	UP
ENSMUST00000182633	ENSMUSG00000010608	Rbm25	RNA binding motif protein 25 [Source:MGI Symbol;Acc:MGI:1914289]	12:83632326-83663999	1116	23	0	0	1.39349	0	0	1.39349	0	Inf	3.75882e-11	1.00914e-09	UP
ENSMUST00000199365	ENSMUSG00000037364	Srrt	serrate RNA effector molecule homolog (Arabidopsis) [Source:MGI Symbol;Acc:MGI:1933527]	5:137297832-137300009	599	23	0	0	2.59623	0	0	2.59623	0	Inf	3.75882e-11	1.00914e-09	UP
ENSMUST00000196447	ENSMUSG00000005057	Sh2b2	SH2B adaptor protein 2 [Source:MGI Symbol;Acc:MGI:1345171]	5:136223769-136244837	1783	253	172	31	9.59405	5.57435	1.29525	9.59405	3.4348	1.48191	3.82461e-11	1.02521e-09	UP
ENSMUST00000201754	ENSMUSG00000039456	Morc3	microrchidia 3 [Source:MGI Symbol;Acc:MGI:2136841]	16:93832263-93860544	1298	66	11	16	3.43796	0.489708	0.918341	3.43796	0.704024	2.28785	3.8311e-11	1.02657e-09	UP
ENSMUST00000147267	ENSMUSG00000002083	Bbc3	BCL2 binding component 3 [Source:MGI Symbol;Acc:MGI:2181667]	7:16313517-16317697	881	238	43	135	18.2656	2.82041	11.4158	18.2656	7.1181	1.35956	4.03718e-11	1.08006e-09	UP
ENSMUST00000143422	ENSMUSG00000042055	Wdr11	WD repeat domain 11 [Source:MGI Symbol;Acc:MGI:1920230]	7:129591908-129625640	2780	87	21	23	2.11596	0.436511	0.616344	2.11596	0.526427	2.007	4.09834e-11	1.09572e-09	UP
ENSMUST00000054708	ENSMUSG00000032123	Dpagt1	dolichyl-phosphate (UDP-N-acetylglucosamine) acetylglucosaminephosphotransferase 1 (GlcNAc-1-P transferase) [Source:MGI Symbol;Acc:MGI:1196396]	9:44326845-44333900	2205	230	110	67	7.05266	2.8827	2.26368	7.05266	2.57319	1.45461	4.14255e-11	1.10647e-09	UP
ENSMUST00000217705	ENSMUSG00000112148	Lilrb4a	leukocyte immunoglobulin-like receptor, subfamily B, member 4A [Source:MGI Symbol;Acc:MGI:102701]	10:51490956-51496601	1142	519	395	74	30.728	19.987	4.82743	30.728	12.4072	1.30838	4.32653e-11	1.15525e-09	UP
ENSMUST00000062784	ENSMUSG00000046031	Fam26f	calcium homeostasis modulator family member 6 [Source:MGI Symbol;Acc:MGI:2443082]	10:34126067-34127984	1094	132	49	36	8.15814	2.58817	2.45153	8.15814	2.51985	1.6949	4.34818e-11	1.16066e-09	UP
ENSMUST00000212929	ENSMUSG00000031832	Taf1c	TATA-box binding protein associated factor, RNA polymerase I, C [Source:MGI Symbol;Acc:MGI:109576]	8:119597871-119605206	3474	98	18	35	1.90734	0.299413	0.750571	1.90734	0.524992	1.8612	4.43768e-11	1.18342e-09	UP
ENSMUST00000169371	ENSMUSG00000038070	Cntln	centlein, centrosomal protein [Source:MGI Symbol;Acc:MGI:2443104]	4:84884465-85131917	5365	183	138	0	2.3063	1.48637	0	2.3063	0.743184	1.63379	4.47942e-11	1.19416e-09	UP
ENSMUST00000070518	ENSMUSG00000004612	Nkg7	natural killer cell group 7 sequence [Source:MGI Symbol;Acc:MGI:1931250]	7:43437073-43438249	881	386	202	127	29.6241	13.2493	10.7393	29.6241	11.9943	1.30443	4.48877e-11	1.19628e-09	UP
ENSMUST00000224554	ENSMUSG00000114608	AC238811.2	predicted gene, 36161 [Source:MGI Symbol;Acc:MGI:5595320]	13:120010390-120018931	1509	378	280	48	16.937	10.7222	2.36974	16.937	6.54599	1.3715	4.58747e-11	1.2218e-09	UP
ENSMUST00000148682	ENSMUSG00000033955	Tnks1bp1	tankyrase 1 binding protein 1 [Source:MGI Symbol;Acc:MGI:2446193]	2:85050893-85058557	1214	140	41	50	7.79727	1.95153	3.0683	7.79727	2.50992	1.63533	4.61886e-11	1.22977e-09	UP
ENSMUST00000177483	ENSMUSG00000009585	Apobec3	apolipoprotein B mRNA editing enzyme, catalytic polypeptide 3 [Source:MGI Symbol;Acc:MGI:1933111]	15:79891694-79905600	826	115	61	10	9.41351	4.26741	0.901916	9.41351	2.58466	1.86476	4.70937e-11	1.25347e-09	UP
ENSMUST00000220863	ENSMUSG00000021458	2010111I01Rik	RIKEN cDNA 2010111I01 gene [Source:MGI Symbol;Acc:MGI:1919311]	13:63015493-63302877	3249	53	0	17	1.10296	0	0.389811	1.10296	0.194906	2.50054	4.7118e-11	1.25372e-09	UP
ENSMUST00000177415	ENSMUSG00000093686	Gm4705	predicted gene 4705 [Source:MGI Symbol;Acc:MGI:3782885]	17:66413631-66413984	354	467	339	78	89.1963	55.3367	16.4149	89.1963	35.8758	1.31397	4.92248e-11	1.30936e-09	UP
ENSMUST00000074072	ENSMUSG00000069117	Gm10260	predicted gene 10260 [Source:MGI Symbol;Acc:MGI:3642298]	13:97760072-97760632	561	1853	0	1662	223.33	0	220.708	223.33	110.354	1.01704	5.11397e-11	1.35856e-09	UP
ENSMUST00000034378	ENSMUSG00000031904	Slc7a6	solute carrier family 7 (cationic amino acid transporter, y+ system), member 6 [Source:MGI Symbol;Acc:MGI:2142598]	8:106168857-106198706	3750	439	148	225	7.91529	2.28059	4.46993	7.91529	3.37526	1.22964	5.16785e-11	1.37201e-09	UP
ENSMUST00000086564	ENSMUSG00000041890	Git2	G protein-coupled receptor kinase-interactor 2 [Source:MGI Symbol;Acc:MGI:1347053]	5:114729575-114773462	2984	346	173	117	7.83991	3.35015	2.92102	7.83991	3.13559	1.3221	5.24754e-11	1.39169e-09	UP
ENSMUST00000150107	ENSMUSG00000034269	Setd5	SET domain containing 5 [Source:MGI Symbol;Acc:MGI:1920145]	6:113127749-113151856	3029	72	19	13	1.60718	0.362476	0.319727	1.60718	0.341101	2.23626	5.42954e-11	1.43647e-09	UP
ENSMUST00000109518	ENSMUSG00000027651	Rprd1b	regulation of nuclear pre-mRNA domain containing 1B [Source:MGI Symbol;Acc:MGI:1917720]	2:158028701-158078207	4399	105	24	36	1.61387	0.315263	0.609678	1.61387	0.46247	1.80309	5.44468e-11	1.44002e-09	UP
ENSMUST00000035938	ENSMUSG00000035042	Ccl5	chemokine (C-C motif) ligand 5 [Source:MGI Symbol;Acc:MGI:98262]	11:83525778-83530518	532	1365	708	580	173.482	76.902	81.2206	173.482	79.0613	1.13374	5.62839e-11	1.48625e-09	UP
ENSMUST00000146665	ENSMUSG00000033845	Mrpl15	mitochondrial ribosomal protein L15 [Source:MGI Symbol;Acc:MGI:1351639]	1:4781221-4785739	1569	85	32	12	3.66295	1.17855	0.569766	3.66295	0.874157	2.06704	5.68881e-11	1.50031e-09	UP
ENSMUST00000031327	ENSMUSG00000029380	Cxcl1	chemokine (C-X-C motif) ligand 1 [Source:MGI Symbol;Acc:MGI:108068]	5:90891241-90893115	953	7255	3954	3142	514.728	239.751	245.619	514.728	242.685	1.08473	5.73115e-11	1.511e-09	UP
ENSMUST00000199958	ENSMUSG00000105703	Gm43305	predicted gene 43305 [Source:MGI Symbol;Acc:MGI:5663442]	14:54292443-54297343	4901	1263	1006	219	17.4242	11.8612	3.32896	17.4242	7.59509	1.19795	5.82903e-11	1.53584e-09	UP
ENSMUST00000192788	ENSMUSG00000027742	Cog6	component of oligomeric golgi complex 6 [Source:MGI Symbol;Acc:MGI:1914792]	3:52995800-53017210	1504	106	25	36	4.76533	0.96052	1.78323	4.76533	1.37187	1.79643	5.88376e-11	1.54977e-09	UP
ENSMUST00000109238	ENSMUSG00000039536	Stau1	staufen double-stranded RNA binding protein 1 [Source:MGI Symbol;Acc:MGI:1338864]	2:166948147-166996265	2976	735	32	604	16.6989	0.621351	15.1201	16.6989	7.8707	1.08519	5.91691e-11	1.55801e-09	UP
ENSMUST00000023897	ENSMUSG00000023132	Gzma	granzyme A [Source:MGI Symbol;Acc:MGI:109266]	13:113093827-113100981	878	829	391	369	63.8401	25.7335	31.3099	63.8401	28.5217	1.16241	5.93526e-11	1.56235e-09	UP
ENSMUST00000081182	ENSMUSG00000028693	Nasp	nuclear autoantigenic sperm protein (histone-binding) [Source:MGI Symbol;Acc:MGI:1355328]	4:116601609-116627478	1461	236	105	78	10.9218	4.15294	3.97733	10.9218	4.06514	1.42584	5.99507e-11	1.57711e-09	UP
ENSMUST00000212129	ENSMUSG00000045128	Rpl18a	ribosomal protein L18A [Source:MGI Symbol;Acc:MGI:1924058]	8:70895379-70897400	578	442	293	98	51.7044	29.2925	12.6312	51.7044	20.9619	1.30252	6.05163e-11	1.59098e-09	UP
ENSMUST00000119043	ENSMUSG00000044252	Osbpl1a	oxysterol binding protein-like 1A [Source:MGI Symbol;Acc:MGI:1927551]	18:12755338-12819907	2522	101	46	13	2.70777	1.05397	0.384002	2.70777	0.718988	1.91307	6.28464e-11	1.65172e-09	UP
ENSMUST00000103482	ENSMUSG00000094322	Ighv9-4	immunoglobulin heavy variable 9-4 [Source:MGI Symbol;Acc:MGI:3646379]	12:114299961-114300254	294	202	98	54	46.4555	19.2617	13.6835	46.4555	16.4726	1.49578	6.36693e-11	1.67282e-09	UP
ENSMUST00000121504	ENSMUSG00000043964	Orai3	ORAI calcium release-activated calcium modulator 3 [Source:MGI Symbol;Acc:MGI:3039586]	7:127769815-127775150	2141	65	27	1	2.05274	0.728716	0.034792	2.05274	0.381754	2.42683	6.5431e-11	1.71803e-09	UP
ENSMUST00000100403	ENSMUSG00000034947	Tmem106a	transmembrane protein 106A [Source:MGI Symbol;Acc:MGI:1922056]	11:101582242-101591788	2428	163	69	46	4.53914	1.64217	1.41143	4.53914	1.5268	1.57191	6.80325e-11	1.78578e-09	UP
ENSMUST00000103534	ENSMUSG00000096672	Ighv1-63	immunoglobulin heavy variable V1-63 [Source:MGI Symbol;Acc:MGI:3642755]	12:115495625-115496058	351	98	57	0	18.8778	9.38394	0	18.8778	4.69197	2.00843	7.24682e-11	1.89211e-09	UP
ENSMUST00000112531	ENSMUSG00000005069	Pex5	peroxisomal biogenesis factor 5 [Source:MGI Symbol;Acc:MGI:1098808]	6:124396817-124414863	3075	225	182	0	4.94733	3.42012	0	4.94733	1.71006	1.5326	7.27368e-11	1.89853e-09	UP
ENSMUST00000029717	ENSMUSG00000028076	Cd1d1	CD1d1 antigen [Source:MGI Symbol;Acc:MGI:107674]	3:86995834-86999441	1946	274	117	103	9.52008	3.47424	3.94316	9.52008	3.7087	1.36006	7.31618e-11	1.90903e-09	UP
ENSMUST00000055723	ENSMUSG00000045362	Tnfrsf26	tumor necrosis factor receptor superfamily, member 26 [Source:MGI Symbol;Acc:MGI:2651928]	7:143607663-143627953	3107	484	386	55	10.5326	7.17898	1.31878	10.5326	4.24888	1.30971	7.42604e-11	1.93589e-09	UP
ENSMUST00000143054	ENSMUSG00000048100	Taf13	TATA-box binding protein associated factor 13 [Source:MGI Symbol;Acc:MGI:1913500]	3:108571699-108583222	2443	393	172	164	10.8768	4.06839	5.00113	10.8768	4.53476	1.26216	7.44967e-11	1.94144e-09	UP
ENSMUST00000200568	ENSMUSG00000105906	Iglc1	immunoglobulin lambda constant 1 [Source:MGI Symbol;Acc:MGI:99546]	16:19061618-19062071	454	1421	1390	28	211.627	176.919	4.59465	211.627	90.757	1.22145	7.51154e-11	1.95634e-09	UP
ENSMUST00000167436	ENSMUSG00000060938	Rpl26	ribosomal protein L26 [Source:MGI Symbol;Acc:MGI:106022]	11:68901635-68904533	606	62	26	0	6.91754	2.47921	0	6.91754	1.23961	2.48038	7.68187e-11	1.99884e-09	UP
ENSMUST00000192150	ENSMUSG00000026708	Cenpl	centromere protein L [Source:MGI Symbol;Acc:MGI:1917704]	1:161070950-161086324	1756	62	9	15	2.38726	0.296173	0.636399	2.38726	0.466286	2.35607	7.68187e-11	1.99884e-09	UP
ENSMUST00000032661	ENSMUSG00000055102	Zfp819	zinc finger protein 819 [Source:MGI Symbol;Acc:MGI:1921650]	7:43607225-43618285	2362	70	31	1	2.0038	0.758408	0.0315367	2.0038	0.394973	2.34291	7.6859e-11	1.99927e-09	UP
ENSMUST00000121829	ENSMUSG00000040249	Lrp1	low density lipoprotein receptor-related protein 1 [Source:MGI Symbol;Acc:MGI:96828]	10:127589156-127620970	2887	88	37	10	2.06096	0.740576	0.258047	2.06096	0.499312	2.0453	7.85688e-11	2.0412e-09	UP
ENSMUST00000169312	ENSMUSG00000046691	Chtf8	CTF8, chromosome transmission fidelity factor 8 [Source:MGI Symbol;Acc:MGI:2443370]	8:106883890-106893593	2730	320	279	0	7.9254	5.90552	0	7.9254	2.95276	1.42442	7.87328e-11	2.04483e-09	UP
ENSMUST00000220541	ENSMUSG00000021143	Pacs2	phosphofurin acidic cluster sorting protein 2 [Source:MGI Symbol;Acc:MGI:1924399]	12:113014533-113072137	3101	144	65	33	3.13974	1.21124	0.79281	3.13974	1.00203	1.64772	7.91304e-11	2.05452e-09	UP
ENSMUST00000074991	ENSMUSG00000009035	Tmem184b	transmembrane protein 184b [Source:MGI Symbol;Acc:MGI:2445179]	15:79360684-79403303	3361	1509	343	1049	30.3567	5.89714	23.2518	30.3567	14.5745	1.05857	7.94547e-11	2.06166e-09	UP
ENSMUST00000199410	ENSMUSG00000105462	Igkv4-77	immunoglobulin kappa variable 4-77 [Source:MGI Symbol;Acc:MGI:3647937]	6:69110904-69111432	352	55	21	0	10.5645	3.44744	0	10.5645	1.72372	2.61563	7.99261e-11	2.0726e-09	UP
ENSMUST00000028897	ENSMUSG00000027408	Cpxm1	carboxypeptidase X 1 (M14 family) [Source:MGI Symbol;Acc:MGI:1934569]	2:130390775-130397574	2366	1467	797	604	41.9227	19.4652	19.0183	41.9227	19.2418	1.12349	8.16532e-11	2.11477e-09	UP
ENSMUST00000165153	ENSMUSG00000006498	Ptbp1	polypyrimidine tract binding protein 1 [Source:MGI Symbol;Acc:MGI:97791]	10:79854633-79863818	2369	713	505	162	20.3497	12.3181	5.09447	20.3497	8.70627	1.22488	8.17014e-11	2.11536e-09	UP
ENSMUST00000154398	ENSMUSG00000037921	Ddx60	DEAD (Asp-Glu-Ala-Asp) box polypeptide 60 [Source:MGI Symbol;Acc:MGI:2384570]	8:61928087-61963742	2120	44	6	5	1.40331	0.163556	0.175724	1.40331	0.16964	3.04829	8.54238e-11	2.20764e-09	UP
ENSMUST00000135851	ENSMUSG00000052087	Rgs14	regulator of G-protein signaling 14 [Source:MGI Symbol;Acc:MGI:1859709]	13:55379169-55384686	1846	204	146	14	7.47192	4.57021	0.564974	7.47192	2.56759	1.54106	8.62637e-11	2.22796e-09	UP
ENSMUST00000025229	ENSMUSG00000090231	Cfb	complement factor B [Source:MGI Symbol;Acc:MGI:105975]	17:34856384-34862514	2737	9471	9215	565	233.967	194.552	15.3788	233.967	104.966	1.15639	8.63964e-11	2.2307e-09	UP
ENSMUST00000047936	ENSMUSG00000042190	Cmklr1	chemokine-like receptor 1 [Source:MGI Symbol;Acc:MGI:109603]	5:113612354-113650426	2882	1238	886	312	29.0443	17.7646	8.0651	29.0443	12.9149	1.16922	8.83293e-11	2.2785e-09	UP
ENSMUST00000029171	ENSMUSG00000027642	Rpn2	ribophorin II [Source:MGI Symbol;Acc:MGI:98085]	2:157279146-157326319	2621	865	157	618	22.3143	3.46137	17.5659	22.3143	10.5137	1.0857	8.84104e-11	2.27989e-09	UP
ENSMUST00000173320	ENSMUSG00000045374	Wdr81	WD repeat domain 81 [Source:MGI Symbol;Acc:MGI:2681828]	11:75440944-75454717	6908	457	203	197	4.47298	1.69808	2.12453	4.47298	1.91131	1.22668	9.06344e-11	2.3361e-09	UP
ENSMUST00000159124	ENSMUSG00000003500	Impdh1	inosine monophosphate dehydrogenase 1 [Source:MGI Symbol;Acc:MGI:96567]	6:29200437-29216364	2600	95	43	11	2.4705	0.955685	0.315182	2.4705	0.635433	1.95899	9.11556e-11	2.34851e-09	UP
ENSMUST00000111248	ENSMUSG00000027198	Ext2	exostoses (multiple) 2 [Source:MGI Symbol;Acc:MGI:108050]	2:93813568-93822548	679	25	1	0	2.48943	0.0850961	0	2.48943	0.042548	5.87058	9.37883e-11	2.41559e-09	UP
ENSMUST00000192844	ENSMUSG00000026773	Pfkfb3	6-phosphofructo-2-kinase/fructose-2,6-biphosphatase 3 [Source:MGI Symbol;Acc:MGI:2181202]	2:11479900-11502075	2188	637	493	104	19.6846	13.0201	3.54108	19.6846	8.28061	1.24926	9.59565e-11	2.47067e-09	UP
ENSMUST00000086643	ENSMUSG00000029507	Pus1	pseudouridine synthase 1 [Source:MGI Symbol;Acc:MGI:1929237]	5:110773667-110780596	1868	75	38	0	2.71469	1.17549	0	2.71469	0.587747	2.20752	9.64374e-11	2.48182e-09	UP
ENSMUST00000041418	ENSMUSG00000037286	Stag1	stromal antigen 1 [Source:MGI Symbol;Acc:MGI:1098658]	9:100643613-100958544	5909	428	392	0	4.89738	3.83343	0	4.89738	1.91672	1.35337	9.75398e-11	2.50758e-09	UP
ENSMUST00000074465	ENSMUSG00000032204	Aqp9	aquaporin 9 [Source:MGI Symbol;Acc:MGI:1891066]	9:71110659-71163289	2646	248	205	1	6.33716	4.47692	0.0281518	6.33716	2.25254	1.49229	9.75844e-11	2.50796e-09	UP
ENSMUST00000029140	ENSMUSG00000027611	Procr	protein C receptor, endothelial [Source:MGI Symbol;Acc:MGI:104596]	2:155751117-155755471	1597	324	186	89	13.7175	6.73015	4.15176	13.7175	5.44095	1.33408	9.81604e-11	2.52043e-09	UP
ENSMUST00000178808	ENSMUSG00000027890	Gstm4	glutathione S-transferase, mu 4 [Source:MGI Symbol;Acc:MGI:95862]	3:108040410-108044859	1462	22	0	0	1.01745	0	0	1.01745	0	Inf	9.87073e-11	2.53059e-09	UP
ENSMUST00000184949	ENSMUSG00000021756	Il6st	interleukin 6 signal transducer [Source:MGI Symbol;Acc:MGI:96560]	13:112475046-112504445	2571	372	142	173	9.78306	3.19155	5.01294	9.78306	4.10225	1.25387	1.00721e-10	2.57669e-09	UP
ENSMUST00000045706	ENSMUSG00000041301	Cftr	cystic fibrosis transmembrane conductance regulator [Source:MGI Symbol;Acc:MGI:88388]	6:18170687-18322768	6303	114	63	9	1.2229	0.577573	0.106377	1.2229	0.341975	1.83834	1.02194e-10	2.61277e-09	UP
ENSMUST00000172416	ENSMUSG00000040865	Ino80d	INO80 complex subunit D [Source:MGI Symbol;Acc:MGI:3027003]	1:63047801-63114267	13438	858	841	0	4.31704	3.61641	0	4.31704	1.8082	1.25549	1.03365e-10	2.64109e-09	UP
ENSMUST00000110227	ENSMUSG00000027322	Siglec1	sialic acid binding Ig-like lectin 1, sialoadhesin [Source:MGI Symbol;Acc:MGI:99668]	2:131072054-131086765	5790	97	29	26	1.13273	0.28942	0.334541	1.13273	0.31198	1.86027	1.08004e-10	2.75541e-09	UP
ENSMUST00000110943	ENSMUSG00000039210	Gpatch2	G patch domain containing 2 [Source:MGI Symbol;Acc:MGI:1915019]	1:187215522-187351704	4702	86	27	19	1.23666	0.331812	0.301037	1.23666	0.316425	1.96652	1.09335e-10	2.78598e-09	UP
ENSMUST00000119647	ENSMUSG00000047248	C2cd3	C2 calcium-dependent domain containing 3 [Source:MGI Symbol;Acc:MGI:2142166]	7:100395799-100454441	4840	86	31	15	1.2014	0.370116	0.230892	1.2014	0.300504	1.99927	1.09335e-10	2.78598e-09	UP
ENSMUST00000124152	ENSMUSG00000020527	Myo19	myosin XIX [Source:MGI Symbol;Acc:MGI:1913446]	11:84880353-84911131	3644	60	0	23	1.11328	0	0.470207	1.11328	0.235104	2.24344	1.09501e-10	2.78936e-09	UP
ENSMUST00000117130	ENSMUSG00000023349	Clec4n	C-type lectin domain family 4, member n [Source:MGI Symbol;Acc:MGI:1861231]	6:123229857-123247019	1136	468	373	55	27.8549	18.9735	3.60691	27.8549	11.2902	1.30286	1.12531e-10	2.86479e-09	UP
ENSMUST00000086368	ENSMUSG00000066861	Oas1g	2'-5' oligoadenylate synthetase 1G [Source:MGI Symbol;Acc:MGI:97429]	5:120876142-120887582	1977	205	98	59	7.01102	2.8644	2.22327	7.01102	2.54384	1.46262	1.13062e-10	2.87743e-09	UP
ENSMUST00000207143	ENSMUSG00000058454	Dhcr7	7-dehydrocholesterol reductase [Source:MGI Symbol;Acc:MGI:1298378]	7:143830247-143847657	1652	37	8	0	1.51435	0.279842	0	1.51435	0.139921	3.43601	1.14065e-10	2.90207e-09	UP
ENSMUST00000030336	ENSMUSG00000028599	Tnfrsf1b	tumor necrosis factor receptor superfamily, member 1b [Source:MGI Symbol;Acc:MGI:1314883]	4:145213463-145246870	3818	9540	7545	2165	168.945	114.193	42.2446	168.945	78.2188	1.11097	1.15266e-10	2.92996e-09	UP
ENSMUST00000141779	ENSMUSG00000039886	Tmem120a	transmembrane protein 120A [Source:MGI Symbol;Acc:MGI:2686991]	5:135735504-135736590	679	116	5	64	11.5511	0.42548	7.02201	11.5511	3.72374	1.6332	1.15386e-10	2.93213e-09	UP
ENSMUST00000127939	ENSMUSG00000006418	Rnf114	ring finger protein 114 [Source:MGI Symbol;Acc:MGI:1933159]	2:167503446-167516164	1985	1265	914	318	43.0887	26.6073	11.9348	43.0887	19.2711	1.16087	1.15736e-10	2.94012e-09	UP
ENSMUST00000145982	ENSMUSG00000052749	Trim30b	tripartite motif-containing 30B [Source:MGI Symbol;Acc:MGI:4821256]	7:104355382-104369884	3514	238	157	36	4.5794	2.58174	0.763225	4.5794	1.67248	1.45316	1.19779e-10	3.04098e-09	UP
ENSMUST00000103310	ENSMUSG00000094345	Igkv14-126	immunoglobulin kappa variable 14-126 [Source:MGI Symbol;Acc:MGI:3643131]	6:67896172-67896642	358	13145	13663	100	2482.63	2205.36	20.8098	2482.63	1113.08	1.1573	1.20741e-10	3.06449e-09	UP
ENSMUST00000107377	ENSMUSG00000028364	Tnc	tenascin C [Source:MGI Symbol;Acc:MGI:101922]	4:63959785-64047015	7100	502	467	3	4.78056	3.8008	0.0314745	4.78056	1.91614	1.31898	1.216e-10	3.08535e-09	UP
ENSMUST00000022458	ENSMUSG00000021901	Bap1	Brca1 associated protein 1 [Source:MGI Symbol;Acc:MGI:1206586]	14:31251450-31259944	3460	305	153	102	5.96016	2.55524	2.19621	5.96016	2.37573	1.32698	1.22064e-10	3.09619e-09	UP
ENSMUST00000100041	ENSMUSG00000075302	Erich2	glutamate rich 2 [Source:MGI Symbol;Acc:MGI:1913998]	2:70508819-70540884	1749	50	12	5	1.9329	0.396467	0.212998	1.9329	0.304733	2.66515	1.22349e-10	3.10202e-09	UP
ENSMUST00000160163	ENSMUSG00000040669	Phc1	polyhomeotic 1 [Source:MGI Symbol;Acc:MGI:103248]	6:122318303-122339612	3289	82	44	0	1.68571	0.77305	0	1.68571	0.386525	2.12472	1.24133e-10	3.14579e-09	UP
ENSMUST00000108074	ENSMUSG00000066571	4931406P16Rik	RIKEN cDNA 4931406P16 gene [Source:MGI Symbol;Acc:MGI:1924311]	7:34236707-34313551	6224	139	40	53	1.51	0.371366	0.634394	1.51	0.50288	1.58626	1.26005e-10	3.19228e-09	UP
ENSMUST00000129143	ENSMUSG00000027333	Smox	spermine oxidase [Source:MGI Symbol;Acc:MGI:2445356]	2:131491496-131520243	768	140	70	26	12.3254	5.26688	2.52212	12.3254	3.8945	1.66212	1.31498e-10	3.32942e-09	UP
ENSMUST00000120965	ENSMUSG00000029669	Tspan12	tetraspanin 12 [Source:MGI Symbol;Acc:MGI:1889818]	6:21771395-21852088	2157	88	26	21	2.75845	0.696524	0.725292	2.75845	0.710908	1.95612	1.32936e-10	3.36479e-09	UP
ENSMUST00000039882	ENSMUSG00000037370	Enpp1	ectonucleotide pyrophosphatase/phosphodiesterase 1 [Source:MGI Symbol;Acc:MGI:97370]	10:24641435-24712159	3231	244	137	61	5.10606	2.4502	1.4065	5.10606	1.92835	1.40485	1.36735e-10	3.44518e-09	UP
ENSMUST00000177428	ENSMUSG00000034708	Grn	granulin [Source:MGI Symbol;Acc:MGI:95832]	11:102435416-102437048	1235	99	9	47	5.42003	0.421117	2.83518	5.42003	1.62815	1.73507	1.3672e-10	3.44518e-09	UP
ENSMUST00000054220	ENSMUSG00000045128	Rpl18a	ribosomal protein L18A [Source:MGI Symbol;Acc:MGI:1924058]	8:70894722-70897412	1260	133	41	47	7.13696	1.88029	2.77893	7.13696	2.32961	1.61522	1.37086e-10	3.45105e-09	UP
ENSMUST00000208742	ENSMUSG00000039361	Picalm	phosphatidylinositol binding clathrin assembly protein [Source:MGI Symbol;Acc:MGI:2385902]	7:90130504-90208930	3361	919	720	171	18.4876	12.3788	3.79033	18.4876	8.08459	1.19331	1.45227e-10	3.6483e-09	UP
ENSMUST00000156647	ENSMUSG00000025473	Adam8	a disintegrin and metallopeptidase domain 8 [Source:MGI Symbol;Acc:MGI:107825]	7:139978932-139988434	3089	2061	1491	560	45.1122	27.8917	13.5058	45.1122	20.6988	1.12397	1.55757e-10	3.90695e-09	UP
ENSMUST00000210615	ENSMUSG00000019539	Rcn3	reticulocalbin 3, EF-hand calcium binding domain [Source:MGI Symbol;Acc:MGI:1277122]	7:45083088-45083878	589	189	129	17	21.6961	12.6558	2.15025	21.6961	7.40304	1.55124	1.57189e-10	3.93933e-09	UP
ENSMUST00000194303	ENSMUSG00000008604	Ubqln4	ubiquilin 4 [Source:MGI Symbol;Acc:MGI:2150152]	3:88553764-88563560	1379	101	12	46	4.95213	0.502843	2.4851	4.95213	1.49397	1.7289	1.582e-10	3.9623e-09	UP
ENSMUST00000135967	ENSMUSG00000039501	Znfx1	zinc finger, NFX1-type containing 1 [Source:MGI Symbol;Acc:MGI:2138982]	2:167049571-167062639	2904	51	7	10	1.18742	0.139297	0.256537	1.18742	0.197917	2.58487	1.60489e-10	4.01602e-09	UP
ENSMUST00000022504	ENSMUSG00000021936	Mapk8	mitogen-activated protein kinase 8 [Source:MGI Symbol;Acc:MGI:1346861]	14:33381049-33447145	2587	231	116	68	6.0374	2.59107	1.95821	6.0374	2.27464	1.40829	1.60601e-10	4.01761e-09	UP
ENSMUST00000130165	ENSMUSG00000027466	Rbck1	RanBP-type and C3HC4-type zinc finger containing 1 [Source:MGI Symbol;Acc:MGI:1344372]	2:152316334-152322997	1842	190	124	23	6.97427	3.88997	0.930204	6.97427	2.41009	1.53296	1.61226e-10	4.03206e-09	UP
ENSMUST00000115481	ENSMUSG00000064127	Med14	mediator complex subunit 14 [Source:MGI Symbol;Acc:MGI:1349442]	X:12679035-12716158	3729	71	13	20	1.28735	0.201448	0.399562	1.28735	0.300505	2.09894	1.70326e-10	4.25047e-09	UP
ENSMUST00000194779	ENSMUSG00000027742	Cog6	component of oligomeric golgi complex 6 [Source:MGI Symbol;Acc:MGI:1914792]	3:52982122-52994685	2726	182	71	64	4.51418	1.50504	1.74906	4.51418	1.62705	1.4722	1.70366e-10	4.25047e-09	UP
ENSMUST00000038259	ENSMUSG00000038963	Slco4a1	solute carrier organic anion transporter family, member 4a1 [Source:MGI Symbol;Acc:MGI:1351866]	2:180456245-180474867	3010	282	180	58	6.33456	3.45558	1.43552	6.33456	2.44555	1.37308	1.74502e-10	4.34788e-09	UP
ENSMUST00000115739	ENSMUSG00000039521	Foxp3	forkhead box P3 [Source:MGI Symbol;Acc:MGI:1891436]	X:7579693-7595234	3739	75	39	0	1.35626	0.602729	0	1.35626	0.301364	2.17005	1.75867e-10	4.37855e-09	UP
ENSMUST00000032560	ENSMUSG00000030402	Ppm1n	protein phosphatase, Mg2+/Mn2+ dependent, 1N (putative) [Source:MGI Symbol;Acc:MGI:2142330]	7:19276805-19280064	1648	195	145	10	8.0004	5.08424	0.452053	8.0004	2.76815	1.53115	1.86465e-10	4.63139e-09	UP
ENSMUST00000027966	ENSMUSG00000026656	Fcgr2b	Fc receptor, IgG, low affinity IIb [Source:MGI Symbol;Acc:MGI:95499]	1:170958617-170976127	3544	2117	1726	410	40.3888	28.1425	8.61867	40.3888	18.3806	1.13577	1.90394e-10	4.71915e-09	UP
ENSMUST00000204659	ENSMUSG00000005364	Il5ra	interleukin 5 receptor, alpha [Source:MGI Symbol;Acc:MGI:96558]	6:106710357-106749037	3575	59	1	22	1.11587	0.0161623	0.458446	1.11587	0.237304	2.23335	1.9115e-10	4.73651e-09	UP
ENSMUST00000133393	ENSMUSG00000038545	Cul7	cullin 7 [Source:MGI Symbol;Acc:MGI:1913765]	17:46652893-46664364	4047	301	0	239	5.02882	0	4.3996	5.02882	2.1998	1.19285	1.92061e-10	4.75766e-09	UP
ENSMUST00000080754	ENSMUSG00000035934	Pknox2	Pbx/knotted 1 homeobox 2 [Source:MGI Symbol;Acc:MGI:2445415]	9:36890985-37147314	3431	72	36	0	1.41888	0.606314	0	1.41888	0.303157	2.22661	1.94834e-10	4.82492e-09	UP
ENSMUST00000040915	ENSMUSG00000042133	Ppig	peptidyl-prolyl isomerase G (cyclophilin G) [Source:MGI Symbol;Acc:MGI:2445173]	2:69723093-69754012	6245	949	559	349	10.2747	5.17244	4.16334	10.2747	4.66789	1.13825	2.0609e-10	5.09161e-09	UP
ENSMUST00000004728	ENSMUSG00000004609	Cd33	CD33 antigen [Source:MGI Symbol;Acc:MGI:99440]	7:43527995-43533101	1962	235	158	35	8.09846	4.65343	1.32899	8.09846	2.99121	1.43692	2.13632e-10	5.27482e-09	UP
ENSMUST00000160483	ENSMUSG00000041831	Sytl3	synaptotagmin-like 3 [Source:MGI Symbol;Acc:MGI:1933367]	17:6689072-6738042	1720	82	19	24	3.22342	0.638337	1.03954	3.22342	0.838939	1.94196	2.14788e-10	5.30179e-09	UP
ENSMUST00000099673	ENSMUSG00000005087	Cd44	CD44 antigen [Source:MGI Symbol;Acc:MGI:88338]	2:102812547-102901510	2848	2502	1665	835	59.3992	33.7824	21.8422	59.3992	27.8123	1.09472	2.16176e-10	5.33448e-09	UP
ENSMUST00000027290	ENSMUSG00000026116	Tmem131	transmembrane protein 131 [Source:MGI Symbol;Acc:MGI:1927110]	1:36792191-36939527	6546	1655	1699	0	17.0945	14.998	0	17.0945	7.499	1.18876	2.17238e-10	5.35912e-09	UP
ENSMUST00000174808	ENSMUSG00000092341	Malat1	metastasis associated lung adenocarcinoma transcript 1 (non-coding RNA) [Source:MGI Symbol;Acc:MGI:1919539]	19:5795694-5796952	656	113	55	17	11.6468	4.84482	1.93064	11.6468	3.38773	1.78154	2.18569e-10	5.39037e-09	UP
ENSMUST00000077440	ENSMUSG00000003847	Nfat5	nuclear factor of activated T cells 5 [Source:MGI Symbol;Acc:MGI:1859333]	8:107338807-107379516	12773	1112	69	944	5.88634	0.312157	5.5059	5.88634	2.90903	1.01683	2.21021e-10	5.44763e-09	UP
ENSMUST00000110089	ENSMUSG00000027274	Mkks	McKusick-Kaufman syndrome [Source:MGI Symbol;Acc:MGI:1891836]	2:136873780-136891389	3178	77	19	20	1.63821	0.345481	0.468838	1.63821	0.40716	2.00845	2.2165e-10	5.4615e-09	UP
ENSMUST00000200919	ENSMUSG00000058427	Cxcl2	chemokine (C-X-C motif) ligand 2 [Source:MGI Symbol;Acc:MGI:1340094]	5:90903873-90905938	2066	7466	6075	1613	244.338	169.915	58.1639	244.338	114.04	1.09935	2.21881e-10	5.4656e-09	UP
ENSMUST00000162437	ENSMUSG00000042349	Ikbke	inhibitor of kappaB kinase epsilon [Source:MGI Symbol;Acc:MGI:1929612]	1:131254343-131265131	5856	274	212	23	3.16361	2.09195	0.292595	3.16361	1.19227	1.40786	2.23891e-10	5.51024e-09	UP
ENSMUST00000183575	ENSMUSG00000027333	Smox	spermine oxidase [Source:MGI Symbol;Acc:MGI:2445356]	2:131491923-131520282	782	128	76	12	11.0671	5.61591	1.14317	11.0671	3.37954	1.71138	2.24215e-10	5.51657e-09	UP
ENSMUST00000160452	ENSMUSG00000038658	Ric1	RAB6A GEF complex partner 1 [Source:MGI Symbol;Acc:MGI:1924893]	19:29595528-29605185	2643	441	301	100	11.2817	6.58089	2.81873	11.2817	4.69981	1.26331	2.26523e-10	5.57173e-09	UP
ENSMUST00000021784	ENSMUSG00000021356	Irf4	interferon regulatory factor 4 [Source:MGI Symbol;Acc:MGI:1096873]	13:30749226-30766976	4764	1301	740	523	18.4646	8.97586	8.17862	18.4646	8.57724	1.10617	2.26633e-10	5.57281e-09	UP
ENSMUST00000199839	ENSMUSG00000043953	Ccrl2	chemokine (C-C motif) receptor-like 2 [Source:MGI Symbol;Acc:MGI:1920904]	9:111054832-111057519	1864	8074	6002	2261	292.871	186.066	90.3658	292.871	138.216	1.08334	2.30945e-10	5.6755e-09	UP
ENSMUST00000200738	ENSMUSG00000107355	AI839979	expressed sequence AI839979 [Source:MGI Symbol;Acc:MGI:2140975]	5:31570105-31571391	654	194	156	0	20.0566	13.7836	0	20.0566	6.8918	1.54113	2.33624e-10	5.73795e-09	UP
ENSMUST00000192147	ENSMUSG00000104348	Gm37691	predicted gene, 37691 [Source:MGI Symbol;Acc:MGI:5610919]	1:193281271-193283843	2573	1048	1011	40	27.5394	22.7053	1.15815	27.5394	11.9317	1.2067	2.3457e-10	5.75612e-09	UP
ENSMUST00000074970	ENSMUSG00000063445	Nmral1	NmrA-like family domain containing 1 [Source:MGI Symbol;Acc:MGI:1915074]	16:4712295-4719112	1155	24	1	0	1.40493	0.0500262	0	1.40493	0.0250131	5.81167	2.35703e-10	5.77545e-09	UP
ENSMUST00000162052	ENSMUSG00000004637	Wwox	WW domain-containing oxidoreductase [Source:MGI Symbol;Acc:MGI:1931237]	8:114712167-115352143	683	24	0	1	2.37584	0	0.109063	2.37584	0.0545313	5.44521	2.35703e-10	5.77545e-09	UP
ENSMUST00000176096	ENSMUSG00000030142	Clec4e	C-type lectin domain family 4, member e [Source:MGI Symbol;Acc:MGI:1861232]	6:123283694-123289866	370	138	83	14	25.2181	12.9626	2.81876	25.2181	7.89068	1.67624	2.38848e-10	5.85081e-09	UP
ENSMUST00000206832	ENSMUSG00000040725	Hnrnpul1	heterogeneous nuclear ribonucleoprotein U-like 1 [Source:MGI Symbol;Acc:MGI:2443517]	7:25721165-25754757	3784	2157	706	1369	38.5419	10.7813	26.9527	38.5419	18.867	1.03056	2.4037e-10	5.88635e-09	UP
ENSMUST00000140540	ENSMUSG00000031153	Gripap1	GRIP1 associated protein 1 [Source:MGI Symbol;Acc:MGI:1859616]	X:7790012-7812483	1423	47	3	11	2.2332	0.121814	0.575877	2.2332	0.348845	2.67845	2.42509e-10	5.93699e-09	UP
ENSMUST00000002976	ENSMUSG00000002897	Il17ra	interleukin 17 receptor A [Source:MGI Symbol;Acc:MGI:107399]	6:120463247-120487559	7752	2186	1989	251	19.0665	14.8264	2.41218	19.0665	8.61931	1.14539	2.52868e-10	6.18426e-09	UP
ENSMUST00000030010	ENSMUSG00000015243	Abca1	ATP-binding cassette, sub-family A (ABC1), member 1 [Source:MGI Symbol;Acc:MGI:99607]	4:53030787-53159895	10262	4028	2885	1205	26.5394	16.2454	8.74791	26.5394	12.4966	1.08659	2.53356e-10	6.19349e-09	UP
ENSMUST00000090461	ENSMUSG00000022148	Fyb	FYN binding protein [Source:MGI Symbol;Acc:MGI:1346327]	15:6579871-6663304	2669	1447	1232	224	36.6567	26.6734	6.25244	36.6567	16.4629	1.15486	2.54167e-10	6.20967e-09	UP
ENSMUST00000145610	ENSMUSG00000001741	Il16	interleukin 16 [Source:MGI Symbol;Acc:MGI:1270855]	7:83642848-83655495	3183	534	424	79	11.3433	7.69742	1.849	11.3433	4.77321	1.2488	2.54672e-10	6.21838e-09	UP
ENSMUST00000085217	ENSMUSG00000041440	Gk5	glycerol kinase 5 (putative) [Source:MGI Symbol;Acc:MGI:2443336]	9:96119362-96180190	2815	84	47	0	2.0176	0.964797	0	2.0176	0.482398	2.06434	2.60125e-10	6.33719e-09	UP
ENSMUST00000110183	ENSMUSG00000027333	Smox	spermine oxidase [Source:MGI Symbol;Acc:MGI:2445356]	2:131491943-131525172	1159	90	41	11	5.25042	2.04414	0.707052	5.25042	1.3756	1.93237	2.62816e-10	6.39112e-09	UP
ENSMUST00000140406	ENSMUSG00000044627	Swi5	SWI5 recombination repair homolog (yeast) [Source:MGI Symbol;Acc:MGI:1920181]	2:32278816-32287935	919	169	78	47	12.4339	4.90453	3.81006	12.4339	4.3573	1.51277	2.65779e-10	6.45754e-09	UP
ENSMUST00000169594	ENSMUSG00000031010	Usp9x	ubiquitin specific peptidase 9, X chromosome [Source:MGI Symbol;Acc:MGI:894681]	X:13071498-13123449	2772	141	45	52	3.43922	0.938074	1.39754	3.43922	1.16781	1.55828	2.67155e-10	6.48908e-09	UP
ENSMUST00000063594	ENSMUSG00000025969	Nrp2	neuropilin 2 [Source:MGI Symbol;Acc:MGI:1100492]	1:62703702-62818695	6342	707	526	153	7.53749	4.79265	1.79727	7.53749	3.29496	1.19382	2.69661e-10	6.54616e-09	UP
ENSMUST00000198182	ENSMUSG00000076937	Iglc2	immunoglobulin lambda constant 2 [Source:MGI Symbol;Acc:MGI:99547]	16:19198396-19198853	458	70	31	3	10.334	3.91127	0.487924	10.334	2.1996	2.23209	2.79136e-10	6.76438e-09	UP
ENSMUST00000144086	ENSMUSG00000015950	Ncf1	neutrophil cytosolic factor 1 [Source:MGI Symbol;Acc:MGI:97283]	5:134220260-134229625	2882	819	714	92	19.2143	14.3159	2.37818	19.2143	8.34706	1.20284	2.81783e-10	6.8226e-09	UP
ENSMUST00000102866	ENSMUSG00000054766	Set	SET nuclear oncogene [Source:MGI Symbol;Acc:MGI:1860267]	2:30061853-30072577	2824	363	104	207	8.69111	2.12807	5.46079	8.69111	3.79443	1.19566	2.83492e-10	6.86199e-09	UP
ENSMUST00000222239	ENSMUSG00000038546	Ranbp9	RAN binding protein 9 [Source:MGI Symbol;Acc:MGI:1928741]	13:43419579-43461731	836	85	0	44	6.87461	0	3.92102	6.87461	1.96051	1.81005	2.84788e-10	6.88937e-09	UP
ENSMUST00000203348	ENSMUSG00000032712	2810474O19Rik	retroelement silencing factor 1 [Source:MGI Symbol;Acc:MGI:1914496]	6:149311416-149314366	2951	323	204	78	7.4006	3.99463	1.96912	7.4006	2.98188	1.31142	2.94021e-10	7.10246e-09	UP
ENSMUST00000015484	ENSMUSG00000015340	Cybb	cytochrome b-245, beta polypeptide [Source:MGI Symbol;Acc:MGI:88574]	X:9435252-9469324	4752	11386	9500	2335	162.005	115.522	36.6066	162.005	76.0641	1.09075	2.95809e-10	7.13738e-09	UP
ENSMUST00000131255	ENSMUSG00000030427	Lilra6	leukocyte immunoglobulin-like receptor, subfamily A (with TM domain), member 6 [Source:MGI Symbol;Acc:MGI:1195969]	7:3908280-3915503	2782	50	7	10	1.21519	0.145406	0.267787	1.21519	0.206596	2.55629	2.95974e-10	7.13931e-09	UP
ENSMUST00000077867	ENSMUSG00000022822	Abcc5	ATP-binding cassette, sub-family C (CFTR/MRP), member 5 [Source:MGI Symbol;Acc:MGI:1351644]	16:20392675-20425986	1728	153	73	38	5.98663	2.44115	1.63828	5.98663	2.03972	1.55338	3.00482e-10	7.24597e-09	UP
ENSMUST00000103387	ENSMUSG00000076586	Igkv8-21	immunoglobulin kappa variable 8-21 [Source:MGI Symbol;Acc:MGI:1330840]	6:70314895-70315472	382	370	293	42	65.4895	44.3221	8.19087	65.4895	26.2565	1.31859	3.01548e-10	7.26957e-09	UP
ENSMUST00000101553	ENSMUSG00000035967	Ints6l	integrator complex subunit 6 like [Source:MGI Symbol;Acc:MGI:2442593]	X:56454880-56495720	3201	155	53	58	3.274	0.956758	1.34987	3.274	1.15331	1.50527	3.19141e-10	7.67821e-09	UP
ENSMUST00000094604	ENSMUSG00000027207	Galk2	galactokinase 2 [Source:MGI Symbol;Acc:MGI:1917226]	2:125866107-125983587	1928	128	71	17	4.48885	2.12798	0.656897	4.48885	1.39244	1.68873	3.20432e-10	7.70704e-09	UP
ENSMUST00000027871	ENSMUSG00000026581	Sell	selectin, lymphocyte [Source:MGI Symbol;Acc:MGI:98279]	1:164062085-164080672	2199	393	339	23	12.0837	8.90822	0.779188	12.0837	4.8437	1.31888	3.21749e-10	7.73428e-09	UP
ENSMUST00000223984	ENSMUSG00000024603	Dctn4	dynactin 4 [Source:MGI Symbol;Acc:MGI:1914915]	18:60526185-60557939	2948	62	12	15	1.42199	0.235217	0.379076	1.42199	0.307147	2.21091	3.24777e-10	7.80482e-09	UP
ENSMUST00000031287	ENSMUSG00000029344	Tpst2	protein-tyrosine sulfotransferase 2 [Source:MGI Symbol;Acc:MGI:1309516]	5:112276691-112315361	1835	156	43	68	5.74807	1.3541	2.76071	5.74807	2.05741	1.48225	3.28649e-10	7.89334e-09	UP
ENSMUST00000021550	ENSMUSG00000021125	Arg2	arginase type II [Source:MGI Symbol;Acc:MGI:1330806]	12:79130777-79156301	1428	1516	1482	73	71.7802	59.9703	3.80843	71.7802	31.8893	1.17051	3.29478e-10	7.91097e-09	UP
ENSMUST00000128767	ENSMUSG00000090231	Cfb	complement factor B [Source:MGI Symbol;Acc:MGI:105975]	17:34856374-34862518	2751	2826	2079	794	69.4569	43.6697	21.502	69.4569	32.5858	1.09187	3.3344e-10	8.0017e-09	UP
ENSMUST00000225638	ENSMUSG00000095609	Gm21188	predicted gene, 21188 [Source:MGI Symbol;Acc:MGI:5434543]	13:120040093-120052178	2518	167	103	23	4.4843	2.36373	0.680475	4.4843	1.5221	1.55881	3.33448e-10	8.0017e-09	UP
ENSMUST00000040536	ENSMUSG00000034266	Batf	basic leucine zipper transcription factor, ATF-like [Source:MGI Symbol;Acc:MGI:1859147]	12:85686669-85709087	955	481	324	121	34.0546	19.6046	9.43913	34.0546	14.5218	1.22962	3.37675e-10	8.10081e-09	UP
ENSMUST00000200217	ENSMUSG00000010406	Mrpl52	mitochondrial ribosomal protein L52 [Source:MGI Symbol;Acc:MGI:1916086]	14:54426923-54427437	363	26	1	1	4.84284	0.159174	0.205206	4.84284	0.18219	4.73234	3.40427e-10	8.16108e-09	UP
ENSMUST00000123818	ENSMUSG00000072980	Oip5	Opa interacting protein 5 [Source:MGI Symbol;Acc:MGI:1917895]	2:119609971-119618469	1082	45	10	4	2.812	0.534067	0.275378	2.812	0.404722	2.79659	3.41114e-10	8.17159e-09	UP
ENSMUST00000169194	ENSMUSG00000033335	Dnm2	dynamin 2 [Source:MGI Symbol;Acc:MGI:109547]	9:21425243-21491426	1591	45	9	5	1.91237	0.326889	0.234151	1.91237	0.28052	2.76919	3.41114e-10	8.17159e-09	UP
ENSMUST00000106240	ENSMUSG00000030786	Itgam	integrin alpha M [Source:MGI Symbol;Acc:MGI:96607]	7:128062683-128117531	3325	3239	3341	64	65.8647	58.0632	1.43397	65.8647	29.7486	1.14669	3.4634e-10	8.27308e-09	UP
ENSMUST00000055754	ENSMUSG00000042804	Gpr153	G protein-coupled receptor 153 [Source:MGI Symbol;Acc:MGI:1916157]	4:152279012-152285337	3757	76	20	19	1.36774	0.307618	0.376757	1.36774	0.342187	1.99894	3.51337e-10	8.38288e-09	UP
ENSMUST00000106089	ENSMUSG00000039208	Metrnl	meteorin, glial cell differentiation regulator-like [Source:MGI Symbol;Acc:MGI:2384806]	11:121701544-121716286	1101	76	27	13	4.66721	1.41706	0.879611	4.66721	1.14834	2.02302	3.51337e-10	8.38288e-09	UP
ENSMUST00000052413	ENSMUSG00000002699	Lcp2	lymphocyte cytosolic protein 2 [Source:MGI Symbol;Acc:MGI:1321402]	11:34046920-34092295	3644	1999	1460	558	37.091	23.1521	11.4079	37.091	17.28	1.10196	3.55816e-10	8.48732e-09	UP
ENSMUST00000153230	ENSMUSG00000021493	Pdlim7	PDZ and LIM domain 7 [Source:MGI Symbol;Acc:MGI:1914649]	13:55497490-55513434	3573	1255	786	449	23.7489	12.7118	9.36188	23.7489	11.0368	1.10554	3.70122e-10	8.80346e-09	UP
ENSMUST00000048129	ENSMUSG00000033644	Piwil2	piwi-like RNA-mediated gene silencing 2 [Source:MGI Symbol;Acc:MGI:1930036]	14:70372477-70429094	4916	205	128	37	2.81953	1.50458	0.560713	2.81953	1.03265	1.44911	3.70626e-10	8.81178e-09	UP
ENSMUST00000171808	ENSMUSG00000002297	Dbf4	DBF4 zinc finger [Source:MGI Symbol;Acc:MGI:1351328]	5:8397011-8422716	2402	271	201	33	7.62834	4.83547	1.02352	7.62834	2.9295	1.38071	3.70683e-10	8.81178e-09	UP
ENSMUST00000006632	ENSMUSG00000006463	Zdhhc24	zinc finger, DHHC domain containing 24 [Source:MGI Symbol;Acc:MGI:1917855]	19:4878672-4885397	2558	101	33	29	2.66966	0.745473	0.844589	2.66966	0.795031	1.74757	3.83778e-10	9.11891e-09	UP
ENSMUST00000026737	ENSMUSG00000025647	Shisa5	shisa family member 5 [Source:MGI Symbol;Acc:MGI:1915044]	9:109038585-109057724	1834	3213	3331	54	118.453	104.952	2.19354	118.453	53.5729	1.14474	3.84807e-10	9.13975e-09	UP
ENSMUST00000089377	ENSMUSG00000068220	Lgals1	lectin, galactose binding, soluble 1 [Source:MGI Symbol;Acc:MGI:96777]	15:78926725-78930465	800	3513	2823	796	296.908	203.909	74.1263	296.908	139.018	1.09475	3.87086e-10	9.19125e-09	UP
ENSMUST00000098862	ENSMUSG00000024121	Atp6v0c	ATPase, H+ transporting, lysosomal V0 subunit C [Source:MGI Symbol;Acc:MGI:88116]	17:24164153-24169677	796	235	179	19	19.9613	12.9944	1.77824	19.9613	7.38631	1.43428	3.97669e-10	9.42916e-09	UP
ENSMUST00000038845	ENSMUSG00000040747	Cd53	CD53 antigen [Source:MGI Symbol;Acc:MGI:88341]	3:106759921-106790149	1742	5394	4042	1521	209.361	134.08	65.0475	209.361	99.5638	1.0723	4.24704e-10	1.00361e-08	UP
ENSMUST00000033494	ENSMUSG00000031154	Otud5	OTU domain containing 5 [Source:MGI Symbol;Acc:MGI:1859615]	X:7841831-7876626	4259	365	222	105	5.79454	3.01205	1.83667	5.79454	2.42436	1.25709	4.35928e-10	1.02838e-08	UP
ENSMUST00000020448	ENSMUSG00000020227	Irak3	interleukin-1 receptor-associated kinase 3 [Source:MGI Symbol;Acc:MGI:1921164]	10:120141648-120201659	3097	920	908	22	20.0854	16.9418	0.529204	20.0854	8.73553	1.20118	4.43103e-10	1.04502e-08	UP
ENSMUST00000201533	ENSMUSG00000029204	Rhoh	ras homolog family member H [Source:MGI Symbol;Acc:MGI:1921984]	5:65863007-65893443	2265	335	222	76	10.0002	5.66371	2.49974	10.0002	4.08173	1.29278	4.49481e-10	1.05976e-08	UP
ENSMUST00000000285	ENSMUSG00000000276	Dgke	diacylglycerol kinase, epsilon [Source:MGI Symbol;Acc:MGI:1889276]	11:89037582-89060748	5208	120	30	48	1.55792	0.332869	0.686624	1.55792	0.509746	1.61177	4.5339e-10	1.06807e-08	UP
ENSMUST00000001184	ENSMUSG00000001156	Mxd1	MAX dimerization protein 1 [Source:MGI Symbol;Acc:MGI:96908]	6:86647042-86669161	4666	6780	5688	1392	98.2468	70.4419	22.2251	98.2468	46.3335	1.08436	4.56139e-10	1.07425e-08	UP
ENSMUST00000227775	ENSMUSG00000022020	Naa16	N(alpha)-acetyltransferase 16, NatA auxiliary subunit [Source:MGI Symbol;Acc:MGI:1914147]	14:79335636-79350821	1287	69	24	10	3.62498	1.07758	0.578852	3.62498	0.828215	2.1299	4.57108e-10	1.07622e-08	UP
ENSMUST00000040065	ENSMUSG00000033777	Tlr13	toll-like receptor 13 [Source:MGI Symbol;Acc:MGI:3045213]	X:106143229-106160493	4060	1844	1560	329	30.7092	22.2032	6.03698	30.7092	14.1201	1.12092	4.69033e-10	1.10337e-08	UP
ENSMUST00000139026	ENSMUSG00000066894	Vsig10	V-set and immunoglobulin domain containing 10 [Source:MGI Symbol;Acc:MGI:2448533]	5:117349910-117355005	2653	43	12	1	1.09589	0.261372	0.0280776	1.09589	0.144725	2.92072	4.78766e-10	1.125e-08	UP
ENSMUST00000186857	ENSMUSG00000026104	Stat1	signal transducer and activator of transcription 1 [Source:MGI Symbol;Acc:MGI:103063]	1:52119492-52161007	4241	1255	898	355	20.0082	12.2356	6.23606	20.0082	9.23581	1.11528	4.90329e-10	1.15152e-08	UP
ENSMUST00000108886	ENSMUSG00000020400	Tnip1	TNFAIP3 interacting protein 1 [Source:MGI Symbol;Acc:MGI:1926194]	11:54910787-54962916	2642	346	257	55	8.85477	5.62104	1.55089	8.85477	3.58597	1.30409	4.92207e-10	1.15561e-08	UP
ENSMUST00000058292	ENSMUSG00000043003	Rasef	RAS and EF hand domain containing [Source:MGI Symbol;Acc:MGI:2448565]	4:73714579-73790602	5183	183	146	1	2.38728	1.62775	0.0143719	2.38728	0.821059	1.53981	4.92662e-10	1.15635e-08	UP
ENSMUST00000121645	ENSMUSG00000039236	Isg20	interferon-stimulated protein [Source:MGI Symbol;Acc:MGI:1928895]	7:78913458-78920307	1087	131	79	14	8.14846	4.19967	0.959468	8.14846	2.57957	1.6594	5.08461e-10	1.18876e-08	UP
ENSMUST00000153290	ENSMUSG00000006205	Htra1	HtrA serine peptidase 1 [Source:MGI Symbol;Acc:MGI:1929076]	7:130943489-130985660	1606	65	31	0	2.73656	1.11542	0	2.73656	0.557709	2.29478	5.09025e-10	1.18975e-08	UP
ENSMUST00000088874	ENSMUSG00000015217	Hmgb3	high mobility group box 3 [Source:MGI Symbol;Acc:MGI:1098219]	X:71555990-71560676	1728	35	5	2	1.36948	0.167188	0.086215	1.36948	0.126702	3.43412	5.15536e-10	1.20429e-08	UP
ENSMUST00000099473	ENSMUSG00000027242	Wdr76	WD repeat domain 76 [Source:MGI Symbol;Acc:MGI:1926186]	2:121506772-121532789	2315	35	2	5	1.02223	0.0499181	0.160922	1.02223	0.10542	3.27749	5.15536e-10	1.20429e-08	UP
ENSMUST00000042161	ENSMUSG00000026110	Mgat4a	mannoside acetylglucosaminyltransferase 4, isoenzyme A [Source:MGI Symbol;Acc:MGI:2662992]	1:37439340-37536235	7030	937	798	140	9.01193	6.5594	1.48362	9.01193	4.02151	1.1641	5.19889e-10	1.21379e-08	UP
ENSMUST00000106561	ENSMUSG00000047798	Cd300lf	CD300 molecule like family member F [Source:MGI Symbol;Acc:MGI:2442359]	11:115116214-115133992	1885	917	864	61	32.8921	26.4861	2.41082	32.8921	14.4485	1.18682	5.21662e-10	1.21759e-08	UP
ENSMUST00000012580	ENSMUSG00000027615	Hps3	HPS3, biogenesis of lysosomal organelles complex 2 subunit 1 [Source:MGI Symbol;Acc:MGI:2153839]	3:19995945-20035315	4016	242	11	180	4.07433	0.158277	3.33909	4.07433	1.74868	1.22029	5.416e-10	1.26306e-08	UP
ENSMUST00000179956	ENSMUSG00000050994	Adgb	androglobin [Source:MGI Symbol;Acc:MGI:3605549]	10:10335703-10472314	5218	133	64	30	1.72337	0.708744	0.428315	1.72337	0.568529	1.59993	5.45158e-10	1.27065e-08	UP
ENSMUST00000162583	ENSMUSG00000032280	Tle3	transducin-like enhancer of split 3 [Source:MGI Symbol;Acc:MGI:104634]	9:61373219-61418486	4299	595	498	79	9.358	6.69388	1.36901	9.358	4.03144	1.2149	5.50464e-10	1.28195e-08	UP
ENSMUST00000213045	ENSMUSG00000031907	Zfp90	zinc finger protein 90 [Source:MGI Symbol;Acc:MGI:104786]	8:106415327-106426598	3447	61	0	25	1.19652	0	0.540325	1.19652	0.270162	2.14695	5.53202e-10	1.28761e-08	UP
ENSMUST00000222434	ENSMUSG00000021669	Col4a3bp	collagen, type IV, alpha 3 (Goodpasture antigen) binding protein [Source:MGI Symbol;Acc:MGI:1915268]	13:96542755-96611739	3054	455	290	132	10.0734	5.48714	3.21999	10.0734	4.35356	1.21028	5.53802e-10	1.28865e-08	UP
ENSMUST00000042312	ENSMUSG00000042726	Trafd1	TRAF type zinc finger domain containing 1 [Source:MGI Symbol;Acc:MGI:1923551]	5:121371725-121385632	2503	135	39	55	3.64675	0.900361	1.63702	3.64675	1.26869	1.52327	5.82829e-10	1.35393e-08	UP
ENSMUST00000068182	ENSMUSG00000054905	Stfa3	stefin A3 [Source:MGI Symbol;Acc:MGI:106196]	16:36450537-36455392	412	192	154	3	31.5092	21.5993	0.542401	31.5092	11.0708	1.50901	5.84578e-10	1.35761e-08	UP
ENSMUST00000103451	ENSMUSG00000096638	Ighv2-9	immunoglobulin heavy variable 2-9 [Source:MGI Symbol;Acc:MGI:4439624]	12:113879096-113879541	362	573	560	3	107.024	89.3913	0.617318	107.024	45.0043	1.24979	5.97791e-10	1.38676e-08	UP
ENSMUST00000050125	ENSMUSG00000051339	2900026A02Rik	RIKEN cDNA 2900026A02 gene [Source:MGI Symbol;Acc:MGI:1920194]	5:113086323-113163351	5876	136	100	0	1.56492	0.983405	0	1.56492	0.491702	1.67023	6.02013e-10	1.39616e-08	UP
ENSMUST00000207239	ENSMUSG00000066406	Akap13	A kinase (PRKA) anchor protein 13 [Source:MGI Symbol;Acc:MGI:2676556]	7:75701992-75736639	1908	194	109	46	6.87476	3.30114	1.7961	6.87476	2.54862	1.43159	6.16102e-10	1.42844e-08	UP
ENSMUST00000081093	ENSMUSG00000000159	Igsf5	immunoglobulin superfamily, member 5 [Source:MGI Symbol;Acc:MGI:1919308]	16:96361794-96404031	1554	82	19	26	3.56775	0.706525	1.24645	3.56775	0.97649	1.86934	6.17162e-10	1.43051e-08	UP
ENSMUST00000114072	ENSMUSG00000056737	Capg	capping protein (actin filament), gelsolin-like [Source:MGI Symbol;Acc:MGI:1098259]	6:72544537-72562981	1388	585	488	80	28.4971	20.3164	4.29385	28.4971	12.3051	1.21156	6.26498e-10	1.45134e-08	UP
ENSMUST00000138831	ENSMUSG00000028868	Wasf2	WAS protein family, member 2 [Source:MGI Symbol;Acc:MGI:1098641]	4:133130540-133185095	483	272	178	58	38.0764	21.2955	8.946	38.0764	15.1208	1.33236	6.38512e-10	1.47876e-08	UP
ENSMUST00000181736	ENSMUSG00000057132	Rpgrip1	retinitis pigmentosa GTPase regulator interacting protein 1 [Source:MGI Symbol;Acc:MGI:1932134]	14:52158451-52163546	1733	33	4	2	1.28752	0.133365	0.0859663	1.28752	0.109665	3.55341	6.4413e-10	1.49095e-08	UP
ENSMUST00000103333	ENSMUSG00000076532	Igkv4-91	immunoglobulin kappa chain variable 4-91 [Source:MGI Symbol;Acc:MGI:3642277]	6:68768555-68769103	358	4129	4336	74	779.822	699.878	15.3992	779.822	357.639	1.12464	6.48763e-10	1.50126e-08	UP
ENSMUST00000185771	ENSMUSG00000079658	Eloc	elongin C [Source:MGI Symbol;Acc:MGI:1915173]	1:16643191-16656914	742	185	71	72	16.8579	5.5293	7.22904	16.8579	6.37917	1.40198	6.57632e-10	1.52094e-08	UP
ENSMUST00000026416	ENSMUSG00000025358	Cdk2	cyclin-dependent kinase 2 [Source:MGI Symbol;Acc:MGI:104772]	10:128697944-128705030	2406	329	217	77	9.24558	5.2117	2.3842	9.24558	3.79795	1.28354	6.60545e-10	1.52683e-08	UP
ENSMUST00000039476	ENSMUSG00000041977	Arhgef11	Rho guanine nucleotide exchange factor (GEF) 11 [Source:MGI Symbol;Acc:MGI:2441869]	3:87617575-87738033	6776	139	50	48	1.38699	0.426394	0.527735	1.38699	0.477065	1.5397	6.60865e-10	1.52715e-08	UP
ENSMUST00000208609	ENSMUSG00000035354	Uvrag	UV radiation resistance associated gene [Source:MGI Symbol;Acc:MGI:1925860]	7:98904339-99141128	3725	261	75	141	4.73749	1.16345	2.81996	4.73749	1.9917	1.25012	6.74467e-10	1.55726e-08	UP
ENSMUST00000095254	ENSMUSG00000000538	Tom1l2	target of myb1-like 2 (chicken) [Source:MGI Symbol;Acc:MGI:2443306]	11:60226714-60352905	4940	229	59	125	3.13431	0.690146	1.88509	3.13431	1.28762	1.28344	6.75963e-10	1.55945e-08	UP
ENSMUST00000201948	ENSMUSG00000029202	Pds5a	PDS5 cohesin associated factor A [Source:MGI Symbol;Acc:MGI:1918771]	5:65605721-65698168	8934	932	954	0	7.05348	6.17048	0	7.05348	3.08524	1.19295	6.78399e-10	1.56464e-08	UP
ENSMUST00000006562	ENSMUSG00000006395	Hyi	hydroxypyruvate isomerase (putative) [Source:MGI Symbol;Acc:MGI:1915430]	4:118360014-118362744	910	20	0	0	1.486	0	0	1.486	0	Inf	6.91139e-10	1.58224e-08	UP
ENSMUST00000173627	ENSMUSG00000025451	Paip1	polyadenylate binding protein-interacting protein 1 [Source:MGI Symbol;Acc:MGI:2384993]	13:119429133-119457205	1233	20	0	0	1.09672	0	0	1.09672	0	Inf	6.91139e-10	1.58224e-08	UP
ENSMUST00000207023	ENSMUSG00000053470	Kdm3a	lysine (K)-specific demethylase 3A [Source:MGI Symbol;Acc:MGI:98847]	6:71589037-71632990	4753	373	0	315	5.30608	0	4.93732	5.30608	2.46866	1.10392	6.88581e-10	1.58224e-08	UP
ENSMUST00000214208	ENSMUSG00000023345	Poc1a	POC1 centriolar protein A [Source:MGI Symbol;Acc:MGI:1917485]	9:106282884-106349890	1250	50	19	0	2.70452	0.878352	0	2.70452	0.439176	2.6225	6.87373e-10	1.58224e-08	UP
ENSMUST00000219421	ENSMUSG00000035215	Lsm7	LSM7 homolog, U6 small nuclear RNA and mRNA degradation associated [Source:MGI Symbol;Acc:MGI:1913344]	10:80852964-80855156	435	20	0	0	3.10864	0	0	3.10864	0	Inf	6.91139e-10	1.58224e-08	UP
ENSMUST00000178229	ENSMUSG00000094164	Ighv2-3	immunoglobulin heavy variable 2-3 [Source:MGI Symbol;Acc:MGI:4439872]	12:113611187-113611617	347	282	253	0	54.9482	42.1315	0	54.9482	21.0657	1.38317	7.03253e-10	1.60909e-08	UP
ENSMUST00000175930	ENSMUSG00000090266	Mettl23	methyltransferase like 23 [Source:MGI Symbol;Acc:MGI:1921569]	11:116843555-116850360	1785	54	10	12	2.04547	0.323731	0.500819	2.04547	0.412275	2.31075	7.0882e-10	1.62139e-08	UP
ENSMUST00000018476	ENSMUSG00000022329	Stk3	serine/threonine kinase 3 [Source:MGI Symbol;Acc:MGI:1928487]	15:34875496-35155806	2914	267	145	84	6.1952	2.87537	2.14753	6.1952	2.51145	1.30263	7.244e-10	1.65522e-08	UP
ENSMUST00000151365	ENSMUSG00000078923	Ube2v1	ubiquitin-conjugating enzyme E2 variant 1 [Source:MGI Symbol;Acc:MGI:1913839]	2:167608766-167631987	924	91	31	23	6.65894	1.9387	1.85437	6.65894	1.89653	1.81193	7.37463e-10	1.68414e-08	UP
ENSMUST00000164650	ENSMUSG00000091996	BC049352	cDNA sequence BC049352 [Source:MGI Symbol;Acc:MGI:3040681]	9:45182034-45250020	1768	91	0	51	3.48013	0	2.14898	3.48013	1.07449	1.69548	7.37463e-10	1.68414e-08	UP
ENSMUST00000074477	ENSMUSG00000062148	Ear6	eosinophil-associated, ribonuclease A family, member 6 [Source:MGI Symbol;Acc:MGI:1890463]	14:51853768-51854643	713	114	68	9	10.8106	5.51108	0.940383	10.8106	3.22573	1.74474	7.42669e-10	1.6951e-08	UP
ENSMUST00000207493	ENSMUSG00000062785	Kcnc3	potassium voltage gated channel, Shaw-related subfamily, member 3 [Source:MGI Symbol;Acc:MGI:96669]	7:44590664-44602141	2731	114	55	21	2.82238	1.16375	0.572851	2.82238	0.868301	1.70065	7.42669e-10	1.6951e-08	UP
ENSMUST00000135831	ENSMUSG00000047459	Dynlrb1	dynein light chain roadblock-type 1 [Source:MGI Symbol;Acc:MGI:1914318]	2:155236811-155250080	534	68	34	0	8.60997	3.67922	0	8.60997	1.83961	2.22661	7.47931e-10	1.70665e-08	UP
ENSMUST00000153114	ENSMUSG00000014599	Csf1	colony stimulating factor 1 (macrophage) [Source:MGI Symbol;Acc:MGI:1339753]	3:107750380-107760221	773	222	176	13	19.4181	13.1568	1.25285	19.4181	7.20481	1.43037	7.59306e-10	1.72977e-08	UP
ENSMUST00000039516	ENSMUSG00000035105	Egln3	egl-9 family hypoxia-inducible factor 3 [Source:MGI Symbol;Acc:MGI:1932288]	12:54178981-54203860	2662	390	269	90	9.90581	5.8393	2.51876	9.90581	4.17903	1.24511	7.673e-10	1.74656e-08	UP
ENSMUST00000164774	ENSMUSG00000000759	Tubgcp3	tubulin, gamma complex associated protein 3 [Source:MGI Symbol;Acc:MGI:2183752]	8:12614277-12672099	3515	352	58	244	6.77096	0.953497	5.17147	6.77096	3.06248	1.14466	7.82073e-10	1.77777e-08	UP
ENSMUST00000174021	ENSMUSG00000042632	Pla2g6	phospholipase A2, group VI [Source:MGI Symbol;Acc:MGI:1859152]	15:79286228-79327964	3318	242	207	4	4.93144	3.60505	0.0898008	4.93144	1.84742	1.41649	7.98671e-10	1.81451e-08	UP
ENSMUST00000224147	ENSMUSG00000095609	Gm21188	predicted gene, 21188 [Source:MGI Symbol;Acc:MGI:5434543]	13:120043425-120052194	1761	242	183	26	9.2916	6.00491	1.09994	9.2916	3.55242	1.38712	7.98671e-10	1.81451e-08	UP
ENSMUST00000103746	ENSMUSG00000076934	Iglv1	immunoglobulin lambda variable 1 [Source:MGI Symbol;Acc:MGI:96530]	16:19085017-19085500	391	2610	2572	189	451.333	380.111	36.0109	451.333	208.061	1.11719	8.24213e-10	1.87079e-08	UP
ENSMUST00000221871	ENSMUSG00000061477	Rps7	ribosomal protein S7 [Source:MGI Symbol;Acc:MGI:1333818]	12:28631084-28635857	820	639	370	242	52.689	26.0738	21.9863	52.689	24.03	1.13267	8.26205e-10	1.87452e-08	UP
ENSMUST00000055858	ENSMUSG00000045411	2410002F23Rik	RIKEN cDNA 2410002F23 gene [Source:MGI Symbol;Acc:MGI:1914226]	7:44246722-44252319	1982	51	13	7	1.7398	0.379012	0.263125	1.7398	0.321068	2.43797	8.52213e-10	1.93143e-08	UP
ENSMUST00000119092	ENSMUSG00000021108	Prkch	protein kinase C, eta [Source:MGI Symbol;Acc:MGI:97600]	12:73584843-73761542	3055	327	298	4	7.23719	5.63665	0.0975316	7.23719	2.86709	1.33584	8.73275e-10	1.97809e-08	UP
ENSMUST00000149267	ENSMUSG00000038005	Hpf1	histone PARylation factor 1 [Source:MGI Symbol;Acc:MGI:1919862]	8:60890445-60907573	1000	29	1	3	1.96076	0.0577802	0.223469	1.96076	0.140625	3.80149	8.75204e-10	1.98139e-08	UP
ENSMUST00000220672	ENSMUSG00000113701	B230303A05Rik	RIKEN cDNA B230303A05 gene [Source:MGI Symbol;Acc:MGI:3646895]	13:15813548-16023360	2706	127	89	3	3.1733	1.90056	0.0825829	3.1733	0.991569	1.6782	8.75545e-10	1.98162e-08	UP
ENSMUST00000160155	ENSMUSG00000015748	Prpf3	pre-mRNA processing factor 3 [Source:MGI Symbol;Acc:MGI:1918017]	3:95830618-95849574	2548	119	65	17	3.15777	1.47412	0.497055	3.15777	0.985588	1.67985	9.0657e-10	2.05073e-08	UP
ENSMUST00000166645	ENSMUSG00000096577	Ighv1-71	immunoglobulin heavy variable 1-71 [Source:MGI Symbol;Acc:MGI:3643033]	12:115742205-115742506	302	27	3	0	6.04496	0.573976	0	6.04496	0.286988	4.39667	9.09552e-10	2.05676e-08	UP
ENSMUST00000050562	ENSMUSG00000050370	Ch25h	cholesterol 25-hydroxylase [Source:MGI Symbol;Acc:MGI:1333869]	19:34473786-34475135	1350	422	236	152	21.1355	10.1017	8.38801	21.1355	9.24485	1.19295	9.11308e-10	2.05922e-08	UP
ENSMUST00000147730	ENSMUSG00000028680	Plk3	polo like kinase 3 [Source:MGI Symbol;Acc:MGI:109604]	4:117128657-117133799	2161	2183	1247	963	68.3019	33.3448	33.1987	68.3019	33.2717	1.03763	9.32422e-10	2.10352e-08	UP
ENSMUST00000142890	ENSMUSG00000028152	Tspan5	tetraspanin 5 [Source:MGI Symbol;Acc:MGI:1928096]	3:138742305-138904426	3000	340	155	147	7.66287	2.98556	3.65045	7.66287	3.31801	1.20757	9.5681e-10	2.15158e-08	UP
ENSMUST00000206385	ENSMUSG00000030660	Pik3c2a	phosphatidylinositol-4-phosphate 3-kinase catalytic subunit type 2 alpha [Source:MGI Symbol;Acc:MGI:1203729]	7:116339605-116368190	2830	75	18	22	1.79189	0.367548	0.579133	1.79189	0.47334	1.92053	9.66767e-10	2.1728e-08	UP
ENSMUST00000099294	ENSMUSG00000025085	Ablim1	actin-binding LIM protein 1 [Source:MGI Symbol;Acc:MGI:1194500]	19:57033274-57197631	6232	808	824	1	8.76632	7.6404	0.0119528	8.76632	3.82618	1.19607	9.75231e-10	2.19123e-08	UP
ENSMUST00000103485	ENSMUSG00000076676	Ighv12-3	immunoglobulin heavy variable V12-3 [Source:MGI Symbol;Acc:MGI:3646760]	12:114366521-114366954	353	2462	2581	45	471.571	422.503	9.49707	471.571	216	1.12644	9.84617e-10	2.21054e-08	UP
ENSMUST00000100857	ENSMUSG00000030203	Dusp16	dual specificity phosphatase 16 [Source:MGI Symbol;Acc:MGI:1917936]	6:134715473-134792625	5104	2661	2385	415	35.2507	27.0019	6.05741	35.2507	16.5296	1.0926	9.95399e-10	2.23309e-08	UP
ENSMUST00000102525	ENSMUSG00000029465	Arpc3	actin related protein 2/3 complex, subunit 3 [Source:MGI Symbol;Acc:MGI:1928375]	5:122391878-122406179	899	2935	1873	1141	220.74	120.391	94.553	220.74	107.472	1.03839	1.00881e-09	2.26122e-08	UP
ENSMUST00000223321	ENSMUSG00000021009	Ptpn21	protein tyrosine phosphatase, non-receptor type 21 [Source:MGI Symbol;Acc:MGI:1344406]	12:98676742-98683750	2957	56	20	4	1.28047	0.390842	0.100764	1.28047	0.245803	2.38109	1.0123e-09	2.26782e-08	UP
ENSMUST00000120247	ENSMUSG00000034135	Sik3	SIK family kinase 3 [Source:MGI Symbol;Acc:MGI:2446296]	9:46013000-46221234	3657	156	58	59	2.88425	0.916473	1.20192	2.88425	1.05919	1.44523	1.04534e-09	2.33807e-08	UP
ENSMUST00000144548	ENSMUSG00000059149	Mfsd4a	major facilitator superfamily domain containing 4A [Source:MGI Symbol;Acc:MGI:2442786]	1:132026808-132067963	3288	236	15	173	4.85304	0.263614	3.91979	4.85304	2.0917	1.21421	1.09172e-09	2.43791e-08	UP
ENSMUST00000103342	ENSMUSG00000076541	Igkv4-79	immunoglobulin kappa variable 4-79 [Source:MGI Symbol;Acc:MGI:2685040]	6:69042972-69043505	358	187	155	0	35.3177	25.0187	0	35.3177	12.5093	1.49738	1.10677e-09	2.46953e-08	UP
ENSMUST00000161620	ENSMUSG00000037902	Sirpa	signal-regulatory protein alpha [Source:MGI Symbol;Acc:MGI:108563]	2:129592839-129632220	3824	2184	2121	190	38.6161	32.0508	3.70156	38.6161	17.8762	1.11116	1.12765e-09	2.51211e-08	UP
ENSMUST00000163751	ENSMUSG00000110195	Pde2a	phosphodiesterase 2A, cGMP-stimulated [Source:MGI Symbol;Acc:MGI:2446107]	7:101421691-101512827	4218	445	313	107	7.13325	4.28798	1.88984	7.13325	3.08891	1.20746	1.13183e-09	2.52007e-08	UP
ENSMUST00000193734	ENSMUSG00000027630	Tbl1xr1	transducin (beta)-like 1X-linked receptor 1 [Source:MGI Symbol;Acc:MGI:2441730]	3:22076652-22216594	8237	918	720	205	7.53542	5.05103	1.85411	7.53542	3.45257	1.12602	1.14392e-09	2.54562e-08	UP
ENSMUST00000190255	ENSMUSG00000041390	Mdfic	MyoD family inhibitor domain containing [Source:MGI Symbol;Acc:MGI:104611]	6:15720661-15802165	3431	205	73	92	4.03987	1.22947	1.99764	4.03987	1.61356	1.32407	1.14601e-09	2.5496e-08	UP
ENSMUST00000040110	ENSMUSG00000034612	Chst11	carbohydrate sulfotransferase 11 [Source:MGI Symbol;Acc:MGI:1927166]	10:82985498-83195900	5527	1089	702	388	13.3221	7.33945	5.22988	13.3221	6.28466	1.08391	1.15329e-09	2.56513e-08	UP
ENSMUST00000060210	ENSMUSG00000031342	Gpm6b	glycoprotein m6b [Source:MGI Symbol;Acc:MGI:107672]	X:166238972-166388988	2858	57	26	0	1.34848	0.525683	0	1.34848	0.262841	2.35907	1.1904e-09	2.64625e-08	UP
ENSMUST00000062694	ENSMUSG00000053436	Mapk14	mitogen-activated protein kinase 14 [Source:MGI Symbol;Acc:MGI:1346865]	17:28691342-28748404	3547	1063	1071	33	20.2631	17.448	0.693122	20.2631	9.07054	1.15959	1.23191e-09	2.73489e-08	UP
ENSMUST00000160294	ENSMUSG00000022555	Dgat1	diacylglycerol O-acyltransferase 1 [Source:MGI Symbol;Acc:MGI:1333825]	15:76502017-76503180	885	583	403	162	44.5409	26.3134	13.6371	44.5409	19.9753	1.15692	1.23316e-09	2.73622e-08	UP
ENSMUST00000152914	ENSMUSG00000078920	Ifi47	interferon gamma inducible protein 47 [Source:MGI Symbol;Acc:MGI:99448]	11:49086700-49095436	703	49	17	2	4.71279	1.39733	0.21192	4.71279	0.804624	2.55019	1.25244e-09	2.77679e-08	UP
ENSMUST00000112456	ENSMUSG00000040990	Sh3kbp1	SH3-domain kinase binding protein 1 [Source:MGI Symbol;Acc:MGI:1889583]	X:159627272-159978069	7317	272	101	132	2.51345	0.797639	1.34397	2.51345	1.07081	1.23097	1.27315e-09	2.8212e-08	UP
ENSMUST00000142946	ENSMUSG00000034422	Parp14	poly (ADP-ribose) polymerase family, member 14 [Source:MGI Symbol;Acc:MGI:1919489]	16:35857265-35871382	4026	232	150	48	3.89627	2.15295	0.88821	3.89627	1.52058	1.35747	1.27492e-09	2.82439e-08	UP
ENSMUST00000201445	ENSMUSG00000029561	Oasl2	2'-5' oligoadenylate synthetase-like 2 [Source:MGI Symbol;Acc:MGI:1344390]	5:114901834-114903941	2108	155	102	18	4.97157	2.79606	0.636142	4.97157	1.7161	1.53457	1.35592e-09	2.99431e-08	UP
ENSMUST00000026420	ENSMUSG00000025362	Rps26	ribosomal protein S26 [Source:MGI Symbol;Acc:MGI:1351628]	10:128624537-128626747	681	4138	2987	1345	410.844	253.457	147.138	410.844	200.297	1.03645	1.38789e-09	3.0633e-08	UP
ENSMUST00000193893	ENSMUSG00000094694	Ighv1-9	immunoglobulin heavy variable V1-9 [Source:MGI Symbol;Acc:MGI:4439621]	12:114583569-114584002	351	387	342	26	74.5483	56.3035	5.51849	74.5483	30.911	1.27006	1.40432e-09	3.09466e-08	UP
ENSMUST00000183448	ENSMUSG00000042508	Dmtf1	cyclin D binding myb-like transcription factor 1 [Source:MGI Symbol;Acc:MGI:1344415]	5:9119070-9161671	3921	222	191	2	3.82815	2.81483	0.0379953	3.82815	1.42641	1.42426	1.40756e-09	3.10098e-08	UP
ENSMUST00000036362	ENSMUSG00000040751	Lat2	linker for activation of T cells family, member 2 [Source:MGI Symbol;Acc:MGI:1926479]	5:134600103-134614990	1637	63	13	17	2.60211	0.458889	0.773669	2.60211	0.616279	2.07803	1.41327e-09	3.11192e-08	UP
ENSMUST00000123958	ENSMUSG00000038102	Trappc11	trafficking protein particle complex 11 [Source:MGI Symbol;Acc:MGI:2444585]	8:47490128-47525017	3932	63	31	0	1.08333	0.455585	0	1.08333	0.227793	2.24968	1.41327e-09	3.11192e-08	UP
ENSMUST00000154891	ENSMUSG00000030815	Phkg2	phosphorylase kinase, gamma 2 (testis) [Source:MGI Symbol;Acc:MGI:1916211]	7:127573583-127583305	1722	132	41	53	5.18293	1.37582	2.29296	5.18293	1.83439	1.49847	1.41622e-09	3.11758e-08	UP
ENSMUST00000132574	ENSMUSG00000026927	Sdccag3	serologically defined colon cancer antigen 3 [Source:MGI Symbol;Acc:MGI:1915362]	2:26382803-26387581	2095	487	393	79	15.7173	10.8399	2.80925	15.7173	6.82456	1.20355	1.46323e-09	3.21852e-08	UP
ENSMUST00000133896	ENSMUSG00000026177	Slc11a1	solute carrier family 11 (proton-coupled divalent metal ion transporters), member 1 [Source:MGI Symbol;Acc:MGI:1345275]	1:74381651-74384173	604	371	316	34	41.5308	30.232	4.1937	41.5308	17.2128	1.2707	1.47864e-09	3.25157e-08	UP
ENSMUST00000219601	ENSMUSG00000025358	Cdk2	cyclin-dependent kinase 2 [Source:MGI Symbol;Acc:MGI:104772]	10:128700138-128704999	2673	191	96	58	4.83133	2.07533	1.61651	4.83133	1.84592	1.38808	1.48289e-09	3.26005e-08	UP
ENSMUST00000146388	ENSMUSG00000019850	Tnfaip3	tumor necrosis factor, alpha-induced protein 3 [Source:MGI Symbol;Acc:MGI:1196377]	10:19011516-19014582	456	528	375	136	78.2894	47.5207	22.2189	78.2894	34.8698	1.16684	1.50355e-09	3.30375e-08	UP
ENSMUST00000167214	ENSMUSG00000023913	Pla2g7	phospholipase A2, group VII (platelet-activating factor acetylhydrolase, plasma) [Source:MGI Symbol;Acc:MGI:1351327]	17:43568098-43600591	740	229	201	0	20.9236	15.6957	0	20.9236	7.84784	1.41477	1.50756e-09	3.31082e-08	UP
ENSMUST00000154917	ENSMUSG00000001441	Npepps	aminopeptidase puromycin sensitive [Source:MGI Symbol;Acc:MGI:1101358]	11:97244428-97280470	794	74	28	13	6.30153	2.03774	1.21971	6.30153	1.62872	1.95196	1.52077e-09	3.33894e-08	UP
ENSMUST00000019266	ENSMUSG00000019122	Ccl9	chemokine (C-C motif) ligand 9 [Source:MGI Symbol;Acc:MGI:104533]	11:83572919-83578636	3006	6497	4783	2073	146.136	91.9449	51.3759	146.136	71.6604	1.02806	1.56572e-09	3.43584e-08	UP
ENSMUST00000106207	ENSMUSG00000028648	Ndufs5	NADH:ubiquinone oxidoreductase core subunit S5 [Source:MGI Symbol;Acc:MGI:1890889]	4:123712710-123716326	680	81	41	7	8.05392	3.48406	0.766932	8.05392	2.1255	1.92189	1.56992e-09	3.44414e-08	UP
ENSMUST00000041048	ENSMUSG00000039747	Orai2	ORAI calcium release-activated calcium modulator 2 [Source:MGI Symbol;Acc:MGI:2443195]	5:136147459-136170713	3908	1060	1011	90	18.3394	14.949	1.71569	18.3394	8.33236	1.13815	1.67154e-09	3.66132e-08	UP
ENSMUST00000115512	ENSMUSG00000040363	Bcor	BCL6 interacting corepressor [Source:MGI Symbol;Acc:MGI:1918708]	X:12036740-12080553	6887	372	181	158	3.65214	1.51867	1.70914	3.65214	1.6139	1.17818	1.68554e-09	3.69102e-08	UP
ENSMUST00000070639	ENSMUSG00000074417	Gm14548	predicted gene 14548 [Source:MGI Symbol;Acc:MGI:3709645]	7:3884242-3898120	2128	403	355	32	12.8046	9.63991	1.12027	12.8046	5.38009	1.25097	1.69157e-09	3.70324e-08	UP
ENSMUST00000186298	ENSMUSG00000026271	Gpr35	G protein-coupled receptor 35 [Source:MGI Symbol;Acc:MGI:1929509]	1:92973122-92985044	2647	845	731	130	21.5842	15.958	3.65881	21.5842	9.80842	1.13788	1.69347e-09	3.70546e-08	UP
ENSMUST00000111718	ENSMUSG00000027082	Tfpi	tissue factor pathway inhibitor [Source:MGI Symbol;Acc:MGI:1095418]	2:84432855-84475280	2027	30	1	4	1.00069	0.0285053	0.146995	1.00069	0.0877502	3.51144	1.71862e-09	3.75854e-08	UP
ENSMUST00000155098	ENSMUSG00000021493	Pdlim7	PDZ and LIM domain 7 [Source:MGI Symbol;Acc:MGI:1914649]	13:55495795-55513438	1756	90	15	38	3.4654	0.4936	1.61216	3.4654	1.05288	1.71868	1.73307e-09	3.78816e-08	UP
ENSMUST00000033900	ENSMUSG00000031504	Rab20	RAB20, member RAS oncogene family [Source:MGI Symbol;Acc:MGI:102789]	8:11453518-11478710	1392	2139	1474	742	103.898	61.1891	39.7113	103.898	50.4502	1.04223	1.73804e-09	3.79803e-08	UP
ENSMUST00000180489	ENSMUSG00000097636	Mirt1	myocardial infarction associated transcript 1 [Source:MGI Symbol;Acc:MGI:1922001]	19:53441212-53464796	5292	479	383	82	6.11997	4.1821	1.15437	6.11997	2.66824	1.19764	1.7441e-09	3.80896e-08	UP
ENSMUST00000081567	ENSMUSG00000029267	Mtf2	metal response element binding transcription factor 2 [Source:MGI Symbol;Acc:MGI:105050]	5:108065742-108109004	4060	327	206	92	5.44572	2.93195	1.68816	5.44572	2.31005	1.2372	1.7939e-09	3.90886e-08	UP
ENSMUST00000108654	ENSMUSG00000018774	Cd68	CD68 antigen [Source:MGI Symbol;Acc:MGI:88342]	11:69664371-69666062	1008	327	199	98	21.9341	11.408	7.24291	21.9341	9.32545	1.23393	1.7939e-09	3.90886e-08	UP
ENSMUST00000065666	ENSMUSG00000022651	Retnlg	resistin like gamma [Source:MGI Symbol;Acc:MGI:2667763]	16:48872608-48874498	608	1192	1191	61	132.558	113.194	7.47432	132.558	60.3343	1.13557	1.8158e-09	3.95453e-08	UP
ENSMUST00000092621	ENSMUSG00000063229	Ldha	lactate dehydrogenase A [Source:MGI Symbol;Acc:MGI:96759]	7:46845863-46851994	934	19	0	0	1.37541	0	0	1.37541	0	Inf	1.84304e-09	3.98272e-08	UP
ENSMUST00000110186	ENSMUSG00000027333	Smox	spermine oxidase [Source:MGI Symbol;Acc:MGI:2445356]	2:131491943-131525172	2170	229	158	40	7.13525	4.20739	1.37324	7.13525	2.79031	1.35454	1.83408e-09	3.98272e-08	UP
ENSMUST00000113895	ENSMUSG00000079508	Apoo	apolipoprotein O [Source:MGI Symbol;Acc:MGI:1915566]	X:94367183-94417093	1173	19	0	0	1.09517	0	0	1.09517	0	Inf	1.84304e-09	3.98272e-08	UP
ENSMUST00000114531	ENSMUSG00000031362	Xlr4c	X-linked lymphocyte-regulated 4C [Source:MGI Symbol;Acc:MGI:3574099]	X:73234079-73243027	1104	19	0	0	1.16362	0	0	1.16362	0	Inf	1.84304e-09	3.98272e-08	UP
ENSMUST00000138279	ENSMUSG00000022890	Atp5j	ATP synthase, H+ transporting, mitochondrial F0 complex, subunit F [Source:MGI Symbol;Acc:MGI:107777]	16:84828439-84835602	472	19	0	0	2.72168	0	0	2.72168	0	Inf	1.84304e-09	3.98272e-08	UP
ENSMUST00000174683	ENSMUSG00000038518	Jarid2	jumonji, AT rich interactive domain 2 [Source:MGI Symbol;Acc:MGI:104813]	13:44731370-44921640	8353	737	228	476	5.96566	1.57728	4.24536	5.96566	2.91132	1.03501	1.84281e-09	3.98272e-08	UP
ENSMUST00000192188	ENSMUSG00000076613	Ighg2b	immunoglobulin heavy constant gamma 2B [Source:MGI Symbol;Acc:MGI:96445]	12:113302965-113307933	2566	41	8	5	1.08034	0.180164	0.145181	1.08034	0.162672	2.73144	1.83247e-09	3.98272e-08	UP
ENSMUST00000053612	ENSMUSG00000043939	A530064D06Rik	RIKEN cDNA A530064D06 gene [Source:MGI Symbol;Acc:MGI:2443476]	17:48151896-48167257	1900	159	108	18	5.6582	3.28462	0.705782	5.6582	1.9952	1.50381	1.9213e-09	4.13901e-08	UP
ENSMUST00000062789	ENSMUSG00000044350	Lacc1	laccase domain containing 1 [Source:MGI Symbol;Acc:MGI:2445077]	14:77024200-77036641	2444	1003	793	232	27.7481	18.7494	7.07191	27.7481	12.9107	1.10383	1.92809e-09	4.15149e-08	UP
ENSMUST00000168579	ENSMUSG00000025161	Slc16a3	solute carrier family 16 (monocarboxylic acid transporters), member 3 [Source:MGI Symbol;Acc:MGI:1933438]	11:120949081-120960868	4335	382	303	60	5.95811	4.03897	1.03112	5.95811	2.53504	1.23284	1.98852e-09	4.27801e-08	UP
ENSMUST00000129487	ENSMUSG00000031314	Taf1	TATA-box binding protein associated factor 1 [Source:MGI Symbol;Acc:MGI:1336878]	X:101556310-101601034	4556	146	67	44	2.16672	0.849785	0.719486	2.16672	0.784636	1.46542	2.00314e-09	4.30558e-08	UP
ENSMUST00000113126	ENSMUSG00000038696	Mapkap1	mitogen-activated protein kinase associated protein 1 [Source:MGI Symbol;Acc:MGI:2444554]	2:34432025-34624950	3018	424	42	336	9.49906	0.804175	8.29411	9.49906	4.54914	1.06219	2.02907e-09	4.35659e-08	UP
ENSMUST00000225086	ENSMUSG00000021629	Slc30a5	solute carrier family 30 (zinc transporter), member 5 [Source:MGI Symbol;Acc:MGI:1916298]	13:100802657-100814641	2022	93	38	20	3.10982	1.08597	0.736877	3.10982	0.911421	1.77064	2.03609e-09	4.37054e-08	UP
ENSMUST00000159140	ENSMUSG00000032280	Tle3	transducin-like enhancer of split 3 [Source:MGI Symbol;Acc:MGI:104634]	9:61402461-61417835	8638	426	294	112	3.33449	1.96676	0.96595	3.33449	1.46635	1.18523	2.04678e-09	4.39124e-08	UP
ENSMUST00000063820	ENSMUSG00000031444	F10	coagulation factor X [Source:MGI Symbol;Acc:MGI:103107]	8:13037308-13056676	2503	1075	963	153	29.039	22.2322	4.55386	29.039	13.393	1.11651	2.13937e-09	4.58634e-08	UP
ENSMUST00000115021	ENSMUSG00000029761	Cald1	caldesmon 1 [Source:MGI Symbol;Acc:MGI:88250]	6:34709442-34775473	4041	750	657	106	12.5489	9.39492	1.95418	12.5489	5.67455	1.14498	2.14276e-09	4.59243e-08	UP
ENSMUST00000005548	ENSMUSG00000005413	Hmox1	heme oxygenase 1 [Source:MGI Symbol;Acc:MGI:96163]	8:75093621-75100589	1569	7965	6876	1698	343.239	253.238	80.624	343.239	166.931	1.03996	2.1605e-09	4.62928e-08	UP
ENSMUST00000126529	ENSMUSG00000024048	Myl12a	myosin, light chain 12A, regulatory, non-sarcomeric [Source:MGI Symbol;Acc:MGI:1914518]	17:70994294-71002165	1335	1705	853	877	86.3529	36.9219	48.9404	86.3529	42.9311	1.00822	2.19581e-09	4.70253e-08	UP
ENSMUST00000219029	ENSMUSG00000112148	Lilrb4a	leukocyte immunoglobulin-like receptor, subfamily B, member 4A [Source:MGI Symbol;Acc:MGI:102701]	10:51493515-51496601	1832	1733	1233	565	63.9598	38.8914	22.9759	63.9598	30.9336	1.04799	2.22247e-09	4.75839e-08	UP
ENSMUST00000112164	ENSMUSG00000044583	Tlr7	toll-like receptor 7 [Source:MGI Symbol;Acc:MGI:2176882]	X:167305214-167330497	3468	95	19	40	1.85216	0.316592	0.859265	1.85216	0.587928	1.6555	2.24717e-09	4.81004e-08	UP
ENSMUST00000130129	ENSMUSG00000020363	Gfpt2	glutamine fructose-6-phosphate transaminase 2 [Source:MGI Symbol;Acc:MGI:1338883]	11:49794178-49807750	2865	189	69	83	4.46038	1.39169	2.15826	4.46038	1.77497	1.32937	2.29636e-09	4.91282e-08	UP
ENSMUST00000224229	ENSMUSG00000032688	Malt1	MALT1 paracaspase [Source:MGI Symbol;Acc:MGI:2445027]	18:65448885-65455288	6404	758	517	241	8.00298	4.66504	2.8036	8.00298	3.73432	1.09969	2.30798e-09	4.93515e-08	UP
ENSMUST00000180442	ENSMUSG00000097779	4833407H14Rik	RIKEN cDNA 4833407H14 gene [Source:MGI Symbol;Acc:MGI:1921149]	19:53460631-53462723	1485	430	315	97	19.5784	12.2575	4.86624	19.5784	8.56185	1.19326	2.30866e-09	4.93536e-08	UP
ENSMUST00000118924	ENSMUSG00000082035	Rpl17-ps8	ribosomal protein L17, pseudogene 8 [Source:MGI Symbol;Acc:MGI:3802129]	X:96484859-96485479	621	612	515	98	66.6337	47.9217	11.7566	66.6337	29.8391	1.15905	2.3234e-09	4.9656e-08	UP
ENSMUST00000110179	ENSMUSG00000027333	Smox	spermine oxidase [Source:MGI Symbol;Acc:MGI:2445356]	2:131491943-131525172	1320	33	8	0	1.69036	0.350227	0	1.69036	0.175114	3.27096	2.33188e-09	4.98244e-08	UP
ENSMUST00000209559	ENSMUSG00000036712	Cyld	CYLD lysine 63 deubiquitinase [Source:MGI Symbol;Acc:MGI:1921506]	8:88697075-88748455	4476	157	79	43	2.37161	1.01989	0.715703	2.37161	0.867798	1.45044	2.43418e-09	5.19175e-08	UP
ENSMUST00000217889	ENSMUSG00000048833	Slc39a9	solute carrier family 39 (zinc transporter), member 9 [Source:MGI Symbol;Acc:MGI:1914820]	12:80644510-80678354	2155	88	35	19	2.76101	0.938507	0.656834	2.76101	0.79767	1.79133	2.43406e-09	5.19175e-08	UP
ENSMUST00000223949	ENSMUSG00000021725	Parp8	poly (ADP-ribose) polymerase family, member 8 [Source:MGI Symbol;Acc:MGI:1098713]	13:116854913-117025395	2965	409	256	130	9.3268	4.98921	3.2664	9.3268	4.1278	1.17601	2.43594e-09	5.19285e-08	UP
ENSMUST00000124764	ENSMUSG00000031570	Plpp5	phospholipid phosphatase 5 [Source:MGI Symbol;Acc:MGI:1919160]	8:25720061-25724887	1419	42	14	0	2.00125	0.570106	0	2.00125	0.285053	2.8116	2.45246e-09	5.22539e-08	UP
ENSMUST00000028237	ENSMUSG00000057110	Cntrl	centriolin [Source:MGI Symbol;Acc:MGI:1889576]	2:35109492-35178822	7615	972	929	84	8.63038	7.04956	0.821787	8.63038	3.93567	1.13281	2.46409e-09	5.24883e-08	UP
ENSMUST00000045075	ENSMUSG00000034641	Cd300ld	CD300 molecule like family member d [Source:MGI Symbol;Acc:MGI:2442358]	11:114982274-114989922	2645	458	343	100	11.7077	7.4935	2.8166	11.7077	5.15505	1.1834	2.47358e-09	5.26638e-08	UP
ENSMUST00000020677	ENSMUSG00000020407	Upp1	uridine phosphorylase 1 [Source:MGI Symbol;Acc:MGI:1097668]	11:9118103-9136164	1277	159	118	10	8.41863	5.33958	0.583385	8.41863	2.96148	1.50726	2.51137e-09	5.34547e-08	UP
ENSMUST00000089634	ENSMUSG00000027381	Bcl2l11	BCL2-like 11 (apoptosis facilitator) [Source:MGI Symbol;Acc:MGI:1197519]	2:128126038-128131495	2301	470	467	0	13.8107	11.7278	0	13.8107	5.8639	1.23585	2.53771e-09	5.39878e-08	UP
ENSMUST00000182709	ENSMUSG00000029110	Rnf4	ring finger protein 4 [Source:MGI Symbol;Acc:MGI:1201691]	5:34336289-34353439	3046	474	439	30	10.5216	8.32819	0.733732	10.5216	4.53096	1.21547	2.56375e-09	5.43896e-08	UP
ENSMUST00000124996	ENSMUSG00000071451	Psmg4	proteasome (prosome, macropain) assembly chaperone 4 [Source:MGI Symbol;Acc:MGI:1916916]	13:34162964-34178168	474	161	46	77	22.9658	5.60785	12.1021	22.9658	8.85498	1.37492	2.58804e-09	5.48492e-08	UP
ENSMUST00000146453	ENSMUSG00000022094	Slc39a14	solute carrier family 39 (zinc transporter), member 14 [Source:MGI Symbol;Acc:MGI:2384851]	14:70313959-70351414	5117	179	104	42	2.36522	1.17445	0.611474	2.36522	0.892962	1.4053	2.5875e-09	5.48492e-08	UP
ENSMUST00000222047	ENSMUSG00000113311	CT009486.1	predicted gene, 47428 [Source:MGI Symbol;Acc:MGI:6096373]	13:74404183-74406737	661	36	7	3	3.68242	0.611981	0.338078	3.68242	0.475029	2.95457	2.62624e-09	5.56448e-08	UP
ENSMUST00000030992	ENSMUSG00000029110	Rnf4	ring finger protein 4 [Source:MGI Symbol;Acc:MGI:1201691]	5:34336380-34353436	2895	724	729	19	16.9092	14.5511	0.488938	16.9092	7.52001	1.169	2.69762e-09	5.71282e-08	UP
ENSMUST00000113165	ENSMUSG00000038831	Ralgps1	Ral GEF with PH domain and SH3 binding motif 1 [Source:MGI Symbol;Acc:MGI:1922008]	2:33133421-33371486	6192	184	3	139	2.00919	0.0279943	1.67238	2.00919	0.850186	1.24076	2.73832e-09	5.79461e-08	UP
ENSMUST00000032667	ENSMUSG00000030474	Siglece	sialic acid binding Ig-like lectin E [Source:MGI Symbol;Acc:MGI:1932475]	7:43651070-43660161	1849	1468	1418	143	53.6812	44.3155	5.76166	53.6812	25.0386	1.10027	2.79924e-09	5.91604e-08	UP
ENSMUST00000141979	ENSMUSG00000027398	Il1b	interleukin 1 beta [Source:MGI Symbol;Acc:MGI:96543]	2:129365122-129367351	379	135	92	11	24.084	14.027	2.1622	24.084	8.09461	1.57304	2.8493e-09	6.02031e-08	UP
ENSMUST00000030398	ENSMUSG00000028645	Slc2a1	solute carrier family 2 (facilitated glucose transporter), member 1 [Source:MGI Symbol;Acc:MGI:95755]	4:119108711-119137983	3260	2100	1742	484	43.5547	30.8778	11.0606	43.5547	20.9692	1.05456	2.86813e-09	6.05857e-08	UP
ENSMUST00000105786	ENSMUSG00000040761	Spen	spen family transcription repressor [Source:MGI Symbol;Acc:MGI:1891706]	4:141467890-141538597	12299	435	201	207	2.39141	0.94437	1.25386	2.39141	1.09912	1.12152	2.89642e-09	6.11679e-08	UP
ENSMUST00000105249	ENSMUSG00000025404	R3hdm2	R3H domain containing 2 [Source:MGI Symbol;Acc:MGI:1919000]	10:127444311-127499384	3654	152	59	58	2.81261	0.933039	1.18252	2.81261	1.05778	1.41087	2.95165e-09	6.23184e-08	UP
ENSMUST00000128407	ENSMUSG00000022779	Top3b	topoisomerase (DNA) III beta [Source:MGI Symbol;Acc:MGI:1333803]	16:16887839-16892975	1810	170	13	117	6.35043	0.415028	4.81565	6.35043	2.61534	1.27986	2.96186e-09	6.25011e-08	UP
ENSMUST00000183409	ENSMUSG00000045868	Gvin1	GTPase, very large interferon inducible 1 [Source:MGI Symbol;Acc:MGI:1921808]	7:106156556-106215326	9005	170	142	0	1.27643	0.911215	0	1.27643	0.455607	1.48625	2.96186e-09	6.25011e-08	UP
ENSMUST00000067630	ENSMUSG00000027900	Dram2	DNA-damage regulated autophagy modulator 2 [Source:MGI Symbol;Acc:MGI:1914421]	3:106547798-106575890	3271	283	184	72	5.84979	3.25053	1.63985	5.84979	2.44519	1.25844	3.07726e-09	6.48231e-08	UP
ENSMUST00000067252	ENSMUSG00000014444	Piezo1	piezo-type mechanosensitive ion channel component 1 [Source:MGI Symbol;Acc:MGI:3603204]	8:122481698-122551329	8216	527	276	232	4.33694	1.94117	2.10367	4.33694	2.02242	1.1006	3.08895e-09	6.50531e-08	UP
ENSMUST00000056157	ENSMUSG00000012519	Mlkl	mixed lineage kinase domain-like [Source:MGI Symbol;Acc:MGI:1921818]	8:111311797-111338177	2003	43	13	2	1.45152	0.375038	0.0743782	1.45152	0.224708	2.69144	3.19742e-09	6.71853e-08	UP
ENSMUST00000138134	ENSMUSG00000035900	Gramd4	GRAM domain containing 4 [Source:MGI Symbol;Acc:MGI:2676308]	15:86058727-86137618	4292	158	49	73	2.48904	0.659707	1.26711	2.48904	0.963408	1.36937	3.22661e-09	6.77645e-08	UP
ENSMUST00000207736	ENSMUSG00000066979	Bub3	BUB3 mitotic checkpoint protein [Source:MGI Symbol;Acc:MGI:1343463]	7:131560380-131571895	2128	85	44	9	2.70074	1.19481	0.315081	2.70074	0.754947	1.83891	3.25361e-09	6.82973e-08	UP
ENSMUST00000198591	ENSMUSG00000025647	Shisa5	shisa family member 5 [Source:MGI Symbol;Acc:MGI:1915044]	9:109052854-109056702	515	115	77	6	15.0982	8.63977	0.868008	15.0982	4.75389	1.66719	3.30503e-09	6.93071e-08	UP
ENSMUST00000006952	ENSMUSG00000040017	Saa4	serum amyloid A 4 [Source:MGI Symbol;Acc:MGI:98224]	7:46727998-46732603	2094	50	22	0	1.61444	0.607106	0	1.61444	0.303553	2.41102	3.31739e-09	6.95313e-08	UP
ENSMUST00000087871	ENSMUSG00000027523	Gnas	GNAS (guanine nucleotide binding protein, alpha stimulating) complex locus [Source:MGI Symbol;Acc:MGI:95777]	2:174327768-174346744	3903	358	295	47	6.2018	4.36757	0.897116	6.2018	2.63234	1.23634	3.43717e-09	7.20058e-08	UP
ENSMUST00000128746	ENSMUSG00000018796	Acsl1	acyl-CoA synthetase long-chain family member 1 [Source:MGI Symbol;Acc:MGI:102797]	8:46471055-46516631	5676	117	54	29	1.39373	0.549757	0.380631	1.39373	0.465194	1.58305	3.49121e-09	7.30646e-08	UP
ENSMUST00000123293	ENSMUSG00000038369	Ncoa6	nuclear receptor coactivator 6 [Source:MGI Symbol;Acc:MGI:1929915]	2:155406833-155473894	4850	186	1	143	2.59301	0.0119135	2.19656	2.59301	1.10424	1.23158	3.51856e-09	7.35817e-08	UP
ENSMUST00000058745	ENSMUSG00000046179	E2f8	E2F transcription factor 8 [Source:MGI Symbol;Acc:MGI:1922038]	7:48866429-48881041	3691	132	54	44	2.41805	0.845414	0.8881	2.41805	0.866757	1.48014	3.64365e-09	7.60266e-08	UP
ENSMUST00000136259	ENSMUSG00000019790	Stxbp5	syntaxin binding protein 5 (tomosyn) [Source:MGI Symbol;Acc:MGI:1926058]	10:9760581-9780328	3791	148	105	13	2.63963	1.60049	0.255461	2.63963	0.927974	1.50818	3.65618e-09	7.625e-08	UP
ENSMUST00000210495	ENSMUSG00000063511	Snrnp70	small nuclear ribonucleoprotein 70 (U1) [Source:MGI Symbol;Acc:MGI:98341]	7:45383540-45394799	733	148	65	49	13.6519	5.12423	4.98012	13.6519	5.05217	1.43412	3.65618e-09	7.625e-08	UP
ENSMUST00000159480	ENSMUSG00000042286	Stab1	stabilin 1 [Source:MGI Symbol;Acc:MGI:2178742]	14:31139013-31140866	1236	168	135	4	9.1902	6.31146	0.241067	9.1902	3.27626	1.48804	3.6648e-09	7.64107e-08	UP
ENSMUST00000108300	ENSMUSG00000027699	Ect2	ect2 oncogene [Source:MGI Symbol;Acc:MGI:95281]	3:27097222-27153861	4086	79	47	1	1.30726	0.664685	0.0182305	1.30726	0.341458	1.93677	3.66707e-09	7.64391e-08	UP
ENSMUST00000195042	ENSMUSG00000039318	Rab3gap2	RAB3 GTPase activating protein subunit 2 [Source:MGI Symbol;Acc:MGI:1916043]	1:185263679-185286744	1981	107	63	12	3.652	1.83768	0.451268	3.652	1.14447	1.674	3.73109e-09	7.77153e-08	UP
ENSMUST00000154405	ENSMUSG00000019863	Qrsl1	glutaminyl-tRNA synthase (glutamine-hydrolyzing)-like 1 [Source:MGI Symbol;Acc:MGI:1923813]	10:43880914-43901745	2290	80	22	25	2.36206	0.555144	0.813319	2.36206	0.684232	1.78749	3.89918e-09	8.10954e-08	UP
ENSMUST00000042692	ENSMUSG00000062859	Tcp11	t-complex protein 11 [Source:MGI Symbol;Acc:MGI:98544]	17:28066747-28080584	1984	61	31	0	2.07883	0.902904	0	2.07883	0.451452	2.20313	3.90795e-09	8.12577e-08	UP
ENSMUST00000129948	ENSMUSG00000029915	Clec5a	C-type lectin domain family 5, member a [Source:MGI Symbol;Acc:MGI:1345151]	6:40577850-40585795	858	173	131	14	13.633	8.82267	1.21555	13.633	5.01911	1.44161	3.91384e-09	8.13597e-08	UP
ENSMUST00000178289	ENSMUSG00000039182	AW209491	expressed sequence AW209491 [Source:MGI Symbol;Acc:MGI:2145422]	13:14630154-14638203	2035	67	37	0	2.22609	1.05063	0	2.22609	0.525317	2.08325	3.94139e-09	8.19122e-08	UP
ENSMUST00000227175	ENSMUSG00000022148	Fyb	FYN binding protein [Source:MGI Symbol;Acc:MGI:1346327]	15:6569527-6580263	480	265	237	8	37.3283	28.5314	1.24167	37.3283	14.8865	1.32626	3.94715e-09	8.20115e-08	UP
ENSMUST00000220621	ENSMUSG00000015672	Mrpl32	mitochondrial ribosomal protein L32 [Source:MGI Symbol;Acc:MGI:2137226]	13:14608184-14613165	3013	232	148	56	5.20623	2.83844	1.38465	5.20623	2.11154	1.30194	4.01257e-09	8.33087e-08	UP
ENSMUST00000089042	ENSMUSG00000022971	Ifnar2	interferon (alpha and beta) receptor 2 [Source:MGI Symbol;Acc:MGI:1098243]	16:91372899-91405366	2580	444	260	166	11.6358	5.82331	4.79335	11.6358	5.30833	1.13224	4.02578e-09	8.35466e-08	UP
ENSMUST00000209363	ENSMUSG00000031712	Il15	interleukin 15 [Source:MGI Symbol;Acc:MGI:103014]	8:82331632-82402570	1251	44	8	8	2.37812	0.369544	0.476422	2.37812	0.422983	2.49115	4.07411e-09	8.45234e-08	UP
ENSMUST00000146977	ENSMUSG00000034312	Iqsec1	IQ motif and Sec7 domain 1 [Source:MGI Symbol;Acc:MGI:1196356]	6:90694599-90757550	354	81	44	6	15.4708	7.18238	1.26278	15.4708	4.22258	1.87335	4.13578e-09	8.5739e-08	UP
ENSMUST00000096356	ENSMUSG00000071714	Csf2rb2	colony stimulating factor 2 receptor, beta 2, low-affinity (granulocyte-macrophage) [Source:MGI Symbol;Acc:MGI:1339760]	15:78282517-78305603	4612	3734	2819	1180	54.7417	35.3201	19.0608	54.7417	27.1905	1.00954	4.36038e-09	9.02833e-08	UP
ENSMUST00000136258	ENSMUSG00000058624	Gda	guanine deaminase [Source:MGI Symbol;Acc:MGI:95678]	19:21418725-21472588	1353	113	55	25	5.64694	2.349	1.37657	5.64694	1.86279	1.60001	4.44155e-09	9.19185e-08	UP
ENSMUST00000042889	ENSMUSG00000034269	Setd5	SET domain containing 5 [Source:MGI Symbol;Acc:MGI:1920145]	6:113077365-113153435	6755	308	72	201	3.0829	0.615918	2.21676	3.0829	1.41634	1.12212	4.52617e-09	9.36002e-08	UP
ENSMUST00000200045	ENSMUSG00000104713	Gbp6	guanylate binding protein 6 [Source:MGI Symbol;Acc:MGI:2140937]	5:105270702-105293684	4173	1186	1090	167	19.2163	15.0936	2.98139	19.2163	9.03752	1.08833	4.53726e-09	9.38062e-08	UP
ENSMUST00000207563	ENSMUSG00000003435	Supt5	suppressor of Ty 5 [Source:MGI Symbol;Acc:MGI:1202400]	7:28314891-28338746	3640	92	18	40	1.70891	0.285758	0.818663	1.70891	0.55221	1.62978	4.56907e-09	9.43939e-08	UP
ENSMUST00000218685	ENSMUSG00000039232	Stx11	syntaxin 11 [Source:MGI Symbol;Acc:MGI:1921982]	10:12941727-12964298	441	92	38	21	14.1053	4.97919	3.54752	14.1053	4.26335	1.72617	4.56907e-09	9.43939e-08	UP
ENSMUST00000193682	ENSMUSG00000026074	Map4k4	mitogen-activated protein kinase kinase kinase kinase 4 [Source:MGI Symbol;Acc:MGI:1349394]	1:39901179-40024754	3759	740	466	279	13.3105	7.16357	5.52945	13.3105	6.34651	1.06853	4.58108e-09	9.46188e-08	UP
ENSMUST00000139292	ENSMUSG00000058594	Fbxo18	F-box protein 18 [Source:MGI Symbol;Acc:MGI:1354699]	2:11742573-11743651	358	57	8	18	10.7653	1.29134	3.74577	10.7653	2.51856	2.09572	4.61231e-09	9.52168e-08	UP
ENSMUST00000208472	ENSMUSG00000060279	Ap2a1	adaptor-related protein complex 2, alpha 1 subunit [Source:MGI Symbol;Acc:MGI:101921]	7:44900992-44903884	950	57	13	14	4.05681	0.790738	1.09783	4.05681	0.944286	2.10305	4.61231e-09	9.52168e-08	UP
ENSMUST00000032414	ENSMUSG00000030276	Ttll3	tubulin tyrosine ligase-like family, member 3 [Source:MGI Symbol;Acc:MGI:2141418]	6:113392458-113414587	3168	129	68	29	2.7532	1.24034	0.681963	2.7532	0.961152	1.51827	4.68166e-09	9.66245e-08	UP
ENSMUST00000087316	ENSMUSG00000067276	Capn6	calpain 6 [Source:MGI Symbol;Acc:MGI:1100850]	X:143802231-143827414	3561	169	80	57	3.20885	1.29818	1.19248	3.20885	1.24533	1.36553	4.7907e-09	9.87774e-08	UP
ENSMUST00000152540	ENSMUSG00000039041	Adrm1	adhesion regulating molecule 1 [Source:MGI Symbol;Acc:MGI:1929289]	2:180171614-180176135	2612	131	82	18	3.39103	1.81408	0.513395	3.39103	1.16374	1.54296	4.85849e-09	1.00151e-07	UP
ENSMUST00000099582	ENSMUSG00000021420	Fars2	phenylalanine-tRNA synthetase 2 (mitochondrial) [Source:MGI Symbol;Acc:MGI:1917205]	13:36117858-36537509	962	23	2	0	1.61657	0.120125	0	1.61657	0.0600626	4.75032	4.89943e-09	1.0092e-07	UP
ENSMUST00000101695	ENSMUSG00000000134	Tfe3	transcription factor E3 [Source:MGI Symbol;Acc:MGI:98511]	X:7764041-7775197	2989	765	661	130	17.3049	12.7788	3.24017	17.3049	8.00951	1.11139	4.91381e-09	1.01191e-07	UP
ENSMUST00000046290	ENSMUSG00000033192	Lpcat2	lysophosphatidylcholine acyltransferase 2 [Source:MGI Symbol;Acc:MGI:3606214]	8:92855339-92919279	2811	1075	1003	135	25.8572	20.6185	3.57784	25.8572	12.0982	1.09578	4.91794e-09	1.01251e-07	UP
ENSMUST00000227536	ENSMUSG00000060373	Hnrnpc	heterogeneous nuclear ribonucleoprotein C [Source:MGI Symbol;Acc:MGI:107795]	14:52074799-52103969	1301	355	228	108	18.4495	10.1268	6.18435	18.4495	8.15558	1.17772	4.98251e-09	1.02228e-07	UP
ENSMUST00000212899	ENSMUSG00000110631	Gm42047	predicted gene, 42047 [Source:MGI Symbol;Acc:MGI:5624932]	8:121833653-121841178	4988	1287	700	621	17.4456	8.10938	9.27502	17.4456	8.6922	1.00507	5.0553e-09	1.03696e-07	UP
ENSMUST00000170715	ENSMUSG00000044533	Rps2	ribosomal protein S2 [Source:MGI Symbol;Acc:MGI:105110]	17:24720063-24721926	998	653	478	182	44.2401	27.6766	13.5859	44.2401	20.6313	1.10052	5.08221e-09	1.04223e-07	UP
ENSMUST00000194865	ENSMUSG00000076709	Ighv1-47	immunoglobulin heavy variable 1-47 [Source:MGI Symbol;Acc:MGI:4439890]	12:114991108-114991580	397	58	29	0	9.87807	4.22101	0	9.87807	2.11051	2.22664	5.20318e-09	1.06625e-07	UP
ENSMUST00000020161	ENSMUSG00000019987	Arg1	arginase, liver [Source:MGI Symbol;Acc:MGI:88070]	10:24915221-24927484	1477	2351	2554	36	107.623	99.9209	1.81582	107.623	50.8684	1.08115	5.21511e-09	1.06843e-07	UP
ENSMUST00000089017	ENSMUSG00000033487	Fndc3a	fibronectin type III domain containing 3A [Source:MGI Symbol;Acc:MGI:1196463]	14:72537946-72710003	6143	1875	1911	131	20.6374	17.9761	1.5887	20.6374	9.78241	1.077	5.25752e-09	1.07659e-07	UP
ENSMUST00000207484	ENSMUSG00000039361	Picalm	phosphatidylinositol binding clathrin assembly protein [Source:MGI Symbol;Acc:MGI:2385902]	7:90130215-90213465	8209	1129	906	278	9.29902	6.37755	2.52293	9.29902	4.45024	1.06319	5.26881e-09	1.07864e-07	UP
ENSMUST00000067240	ENSMUSG00000000409	Lck	lymphocyte protein tyrosine kinase [Source:MGI Symbol;Acc:MGI:96756]	4:129548349-129558391	2185	121	70	20	3.74428	1.85124	0.681907	3.74428	1.26657	1.56376	5.48732e-09	1.122e-07	UP
ENSMUST00000130846	ENSMUSG00000048126	Col6a3	collagen, type VI, alpha 3 [Source:MGI Symbol;Acc:MGI:88461]	1:90802473-90843928	5321	346	186	137	4.3966	2.01993	1.91813	4.3966	1.96903	1.1589	5.57452e-09	1.13788e-07	UP
ENSMUST00000073792	ENSMUSG00000034602	Mon2	MON2 homolog, regulator of endosome to Golgi trafficking [Source:MGI Symbol;Acc:MGI:1914324]	10:122992060-123076505	9301	190	165	0	1.38121	1.02511	0	1.38121	0.512555	1.43015	5.67875e-09	1.1569e-07	UP
ENSMUST00000224900	ENSMUSG00000048612	Myof	myoferlin [Source:MGI Symbol;Acc:MGI:1919192]	19:37899601-37903722	631	109	51	26	11.6797	4.6704	3.06971	11.6797	3.87006	1.59357	5.68754e-09	1.15841e-07	UP
ENSMUST00000182719	ENSMUSG00000027777	Schip1	schwannomin interacting protein 1 [Source:MGI Symbol;Acc:MGI:1353557]	3:68494208-68626463	2156	282	190	69	8.8437	5.09238	2.38423	8.8437	3.7383	1.24227	5.71514e-09	1.16375e-07	UP
ENSMUST00000065248	ENSMUSG00000053044	Cd8b1	CD8 antigen, beta chain 1 [Source:MGI Symbol;Acc:MGI:88347]	6:71322788-71337494	1483	164	108	27	7.47718	4.20822	1.35636	7.47718	2.78229	1.42622	5.78246e-09	1.17688e-07	UP
ENSMUST00000225210	ENSMUSG00000024780	Cdc37l1	cell division cycle 37-like 1 [Source:MGI Symbol;Acc:MGI:1914322]	19:28990367-29015136	4163	124	52	40	2.01395	0.721788	0.715814	2.01395	0.718801	1.48636	5.8244e-09	1.18484e-07	UP
ENSMUST00000164430	ENSMUSG00000028163	Nfkb1	nuclear factor of kappa light polypeptide gene enhancer in B cells 1, p105 [Source:MGI Symbol;Acc:MGI:97312]	3:135585278-135667799	3007	387	196	170	8.70185	3.76651	4.21177	8.70185	3.98914	1.12524	5.83349e-09	1.1864e-07	UP
ENSMUST00000150361	ENSMUSG00000029561	Oasl2	2'-5' oligoadenylate synthetase-like 2 [Source:MGI Symbol;Acc:MGI:1344390]	5:114897030-114899971	632	98	26	39	10.4844	2.37722	4.59722	10.4844	3.48722	1.58809	5.9517e-09	1.20956e-07	UP
ENSMUST00000032200	ENSMUSG00000030109	Slc6a12	solute carrier family 6 (neurotransmitter transporter, betaine/GABA), member 12 [Source:MGI Symbol;Acc:MGI:95628]	6:121346618-121365775	2644	199	168	7	5.08892	3.67167	0.197244	5.08892	1.93446	1.39543	6.03441e-09	1.22607e-07	UP
ENSMUST00000048572	ENSMUSG00000039377	Hlx	H2.0-like homeobox [Source:MGI Symbol;Acc:MGI:96109]	1:184727140-184732619	2278	490	337	147	14.5437	8.54856	4.80745	14.5437	6.678	1.12291	6.16136e-09	1.25156e-07	UP
ENSMUST00000089022	ENSMUSG00000060477	Irak2	interleukin-1 receptor-associated kinase 2 [Source:MGI Symbol;Acc:MGI:2429603]	6:113638528-113695009	2974	506	460	52	11.5038	8.93785	1.30262	11.5038	5.12023	1.16784	6.18811e-09	1.25669e-07	UP
ENSMUST00000096357	ENSMUSG00000071715	Ncf4	neutrophil cytosolic factor 4 [Source:MGI Symbol;Acc:MGI:109186]	15:78244801-78262580	1464	2194	1939	435	101.328	76.5337	22.1359	101.328	49.3348	1.03835	6.20009e-09	1.25821e-07	UP
ENSMUST00000074950	ENSMUSG00000045427	Hnrnph2	heterogeneous nuclear ribonucleoprotein H2 [Source:MGI Symbol;Acc:MGI:1201779]	X:134601179-134607054	2426	558	520	51	15.5517	12.3859	1.56612	15.5517	6.97602	1.15659	6.24583e-09	1.26657e-07	UP
ENSMUST00000029628	ENSMUSG00000027998	Plrg1	pleiotropic regulator 1 [Source:MGI Symbol;Acc:MGI:1858197]	3:83055532-83072289	1749	113	84	0	4.36839	2.77527	0	4.36839	1.38763	1.65447	6.28585e-09	1.27437e-07	UP
ENSMUST00000063539	ENSMUSG00000095620	2010005H15Rik	RIKEN cDNA 2010005H15 gene [Source:MGI Symbol;Acc:MGI:1924020]	16:36253046-36257372	294	66	35	1	15.1785	6.87919	0.253367	15.1785	3.56628	2.08953	6.34553e-09	1.28523e-07	UP
ENSMUST00000139540	ENSMUSG00000041046	Ramp3	receptor (calcitonin) activity modifying protein 3 [Source:MGI Symbol;Acc:MGI:1860292]	11:6658565-6677472	1333	66	13	22	3.34769	0.563542	1.22952	3.34769	0.896529	1.90074	6.34553e-09	1.28523e-07	UP
ENSMUST00000038169	ENSMUSG00000033307	Mif	macrophage migration inhibitory factor (glycosylation-inhibiting factor) [Source:MGI Symbol;Acc:MGI:96982]	10:75859353-75860240	544	1527	1367	273	189.79	145.206	37.3864	189.79	91.2964	1.05578	6.46182e-09	1.30783e-07	UP
ENSMUST00000141980	ENSMUSG00000026466	Tor1aip1	torsin A interacting protein 1 [Source:MGI Symbol;Acc:MGI:3582693]	1:156030173-156036147	784	101	52	18	8.71045	3.83266	1.71044	8.71045	2.77155	1.65205	6.54708e-09	1.32316e-07	UP
ENSMUST00000006956	ENSMUSG00000040026	Saa3	serum amyloid A 3 [Source:MGI Symbol;Acc:MGI:98223]	7:46711998-46715700	555	58747	65506	935	7156.92	6820.31	125.507	7156.92	3472.91	1.04319	6.57243e-09	1.32797e-07	UP
ENSMUST00000048716	ENSMUSG00000037946	Fgd3	FYVE, RhoGEF and PH domain containing 3 [Source:MGI Symbol;Acc:MGI:1353657]	13:49263110-49299020	3519	181	94	57	3.4777	1.54356	1.20671	3.4777	1.37514	1.33856	6.68176e-09	1.34908e-07	UP
ENSMUST00000199561	ENSMUSG00000029478	Ncor2	nuclear receptor co-repressor 2 [Source:MGI Symbol;Acc:MGI:1337080]	5:125050940-125058411	832	73	15	27	5.93244	1.04178	2.41764	5.93244	1.72971	1.77809	6.73717e-09	1.35961e-07	UP
ENSMUST00000184497	ENSMUSG00000034248	Slc25a37	solute carrier family 25, member 37 [Source:MGI Symbol;Acc:MGI:1914962]	14:69241851-69285112	5927	3288	2804	775	37.5086	27.3375	9.74128	37.5086	18.5394	1.01663	6.84527e-09	1.38009e-07	UP
ENSMUST00000203412	ENSMUSG00000040328	Olfr56	olfactory receptor 56 [Source:MGI Symbol;Acc:MGI:1333785]	11:49087034-49126445	2767	117	82	5	2.85899	1.71246	0.134635	2.85899	0.923549	1.63024	6.8697e-09	1.38435e-07	UP
ENSMUST00000173477	ENSMUSG00000064068	Mtx1	metaxin 1 [Source:MGI Symbol;Acc:MGI:103025]	3:89209213-89213840	892	50	0	21	3.78996	0	1.75387	3.78996	0.876937	2.11164	6.92742e-09	1.392e-07	UP
ENSMUST00000065080	ENSMUSG00000032120	C2cd2l	C2 calcium-dependent domain containing 2-like [Source:MGI Symbol;Acc:MGI:1919014]	9:44309237-44320285	4337	118	54	32	1.83961	0.719489	0.549672	1.83961	0.63458	1.53552	7.0129e-09	1.40812e-07	UP
ENSMUST00000218649	ENSMUSG00000112023	Lilr4b	leukocyte immunoglobulin-like receptor, subfamily B, member 4B [Source:MGI Symbol;Acc:MGI:102702]	10:51480676-51486316	2480	779	572	230	21.2383	13.3279	6.90915	21.2383	10.1185	1.06967	7.05282e-09	1.41579e-07	UP
ENSMUST00000201840	ENSMUSG00000029379	Cxcl3	chemokine (C-X-C motif) ligand 3 [Source:MGI Symbol;Acc:MGI:3037818]	5:90786103-90789600	3498	1152	982	240	22.2672	16.2221	5.1114	22.2672	10.6668	1.0618	7.06322e-09	1.41754e-07	UP
ENSMUST00000067249	ENSMUSG00000054293	A630033H20Rik	purinergic receptor P2Y, G-protein coupled 10B [Source:MGI Symbol;Acc:MGI:2441814]	X:107149615-107173657	3004	137	1	99	3.08358	0.0192344	2.4552	3.08358	1.23722	1.31751	7.18616e-09	1.44118e-07	UP
ENSMUST00000197844	ENSMUSG00000068823	Csde1	cold shock domain containing E1, RNA binding [Source:MGI Symbol;Acc:MGI:92356]	3:103056054-103057132	671	250	181	47	25.1913	15.5873	5.21825	25.1913	10.4028	1.27596	7.32109e-09	1.46753e-07	UP
ENSMUST00000041890	ENSMUSG00000038623	Tm6sf1	transmembrane 6 superfamily member 1 [Source:MGI Symbol;Acc:MGI:1933209]	7:81859001-81884071	2226	167	133	8	5.07253	3.45256	0.267746	5.07253	1.86016	1.44728	7.58455e-09	1.5178e-07	UP
ENSMUST00000118756	ENSMUSG00000021457	Syk	spleen tyrosine kinase [Source:MGI Symbol;Acc:MGI:99515]	13:52583437-52643614	2519	722	566	178	19.3795	12.9839	5.26431	19.3795	9.12409	1.08678	7.59908e-09	1.51998e-07	UP
ENSMUST00000130260	ENSMUSG00000020156	Mum1	melanoma associated antigen (mutated) 1 [Source:MGI Symbol;Acc:MGI:1915364]	10:80226672-80232680	852	43	6	9	3.41244	0.406971	0.786964	3.41244	0.596967	2.51508	7.64877e-09	1.52809e-07	UP
ENSMUST00000103336	ENSMUSG00000076535	Igkv1-88	immunoglobulin kappa chain variable 1-88 [Source:MGI Symbol;Acc:MGI:4439828]	6:68862265-68863031	362	206	145	36	38.4761	23.1459	7.40876	38.4761	15.2773	1.33257	7.65589e-09	1.52915e-07	UP
ENSMUST00000224366	ENSMUSG00000021987	Mtmr6	myotubularin related protein 6 [Source:MGI Symbol;Acc:MGI:2145637]	14:60265338-60300521	1968	122	57	34	4.1915	1.67366	1.28709	4.1915	1.48037	1.50151	7.70947e-09	1.53948e-07	UP
ENSMUST00000025903	ENSMUSG00000024952	Rps6ka4	ribosomal protein S6 kinase, polypeptide 4 [Source:MGI Symbol;Acc:MGI:1930076]	19:6829085-6840601	3105	1643	1111	626	35.7775	20.6761	15.0197	35.7775	17.8479	1.0033	7.79067e-09	1.55496e-07	UP
ENSMUST00000188682	ENSMUSG00000026234	Ncl	nucleolin [Source:MGI Symbol;Acc:MGI:97286]	1:86350496-86351211	601	296	119	150	33.3005	11.4416	18.5937	33.3005	15.0177	1.14888	7.88531e-09	1.57347e-07	UP
ENSMUST00000068291	ENSMUSG00000067235	H2-Q10	histocompatibility 2, Q region locus 10 [Source:MGI Symbol;Acc:MGI:95929]	17:35470089-35474563	1473	174	130	18	7.98695	5.09984	0.910378	7.98695	3.00511	1.41023	8.02431e-09	1.60044e-07	UP
ENSMUST00000133042	ENSMUSG00000039236	Isg20	interferon-stimulated protein [Source:MGI Symbol;Acc:MGI:1928895]	7:78913981-78917018	801	109	56	22	9.20083	4.03993	2.04612	9.20083	3.04303	1.59626	8.09989e-09	1.61436e-07	UP
ENSMUST00000095458	ENSMUSG00000071180	Smim15	small integral membrane protein 15 [Source:MGI Symbol;Acc:MGI:1922866]	13:108044446-108049172	1918	400	48	319	14.1008	1.44613	12.3906	14.1008	6.91836	1.02728	8.21161e-09	1.63585e-07	UP
ENSMUST00000033001	ENSMUSG00000030747	Dgat2	diacylglycerol O-acyltransferase 2 [Source:MGI Symbol;Acc:MGI:1915050]	7:99153658-99182719	2262	1866	1499	508	55.7767	38.2935	16.731	55.7767	27.5122	1.01959	8.34606e-09	1.66105e-07	UP
ENSMUST00000081640	ENSMUSG00000022151	Ttc33	tetratricopeptide repeat domain 33 [Source:MGI Symbol;Acc:MGI:1914765]	15:5185727-5218336	1583	77	34	13	3.28883	1.24113	0.611783	3.28883	0.926454	1.82779	8.53151e-09	1.69675e-07	UP
ENSMUST00000105595	ENSMUSG00000029038	Ssu72	Ssu72 RNA polymerase II CTD phosphatase homolog (yeast) [Source:MGI Symbol;Acc:MGI:1916241]	4:155705135-155732189	874	70	18	21	5.41531	1.19011	1.79	5.41531	1.49005	1.86168	8.61726e-09	1.71339e-07	UP
[truncated: 81,859 more rows]
